# Supplementary material for: The influence of Antarctic subglacial volcanism on the global iron cycle during the Last Glacial Maximum
Source: Nat Commun. 2017 Jun 9;8:15425. doi: 10.1038/ncomms15425 (PMC5472753; doi:10.1038/ncomms15425)
Supplement: Supplementary Data 1 — list of Boggs Valley subglacial calcite samples analysed for DNA. Sample BV11, consisting of angular clasts cemented by microsparite, is sterile (see text for details.) [file ncomms15425-s2.xlsx]

## Sheet: Sheet1
#SampleID	BarcodeSequence	LinkerPrimerSequence	ReversePrimerSequence	MuseumNumber	Period	Description_Feb12	Culture	CultureExtractionMethod	ACAD_Number	ExtractionMethod	PCRCycles	SequencingDate	SpecificLocation	Country	Description
11730	CGTAGAGCTCTC	AATGATACGGCGACCACCGAGATCTACACTATGGTAATTGTGTGCCAGCMGCCGCGGTAA	TATGGTAATTGTGTGCCAGCMGCCGCGGTAA	BV8a_2_	Environmental	Enviro	Calcite	Calcite_38	11730	QG	38	July	BoggsValley	Antarctica	Enviro
11731	TGCTACAGACGT	AATGATACGGCGACCACCGAGATCTACACTATGGTAATTGTGTGCCAGCMGCCGCGGTAA	TATGGTAATTGTGTGCCAGCMGCCGCGGTAA	BV9b_1_	Environmental	Enviro	Calcite	Calcite_38	11731	QG	38	July	BoggsValley	Antarctica	Enviro
11733	CCGATGCCTTGA	AATGATACGGCGACCACCGAGATCTACACTATGGTAATTGTGTGCCAGCMGCCGCGGTAA	TATGGTAATTGTGTGCCAGCMGCCGCGGTAA	BV11a_1_	Environmental	Enviro	Calcite	Calcite_38	11733	QG	38	July	BoggsValley	Antarctica	Enviro
11730Stal45	TACAGTTACGCG	AATGATACGGCGACCACCGAGATCTACACTATGGTAATTGTGTGCCAGCMGCCGCGGTAA	TATGGTAATTGTGTGCCAGCMGCCGCGGTAA	BV8a_2_	Environmental	Enviro45	Calcite	Calcite_45	11730	QG	43	July	BoggsValley	Antarctica	Enviro45
11731Stal45	CGGCCTAAGTTC	AATGATACGGCGACCACCGAGATCTACACTATGGTAATTGTGTGCCAGCMGCCGCGGTAA	TATGGTAATTGTGTGCCAGCMGCCGCGGTAA	BV9b_1_	Environmental	Enviro45	Calcite	Calcite_45	11731	QG	43	July	BoggsValley	Antarctica	Enviro45
11733Stal45	TAGCGCGAACTT	AATGATACGGCGACCACCGAGATCTACACTATGGTAATTGTGTGCCAGCMGCCGCGGTAA	TATGGTAATTGTGTGCCAGCMGCCGCGGTAA	BV11a_1_	Environmental	Enviro45	Calcite	Calcite_45	11733	QG	43	July	BoggsValley	Antarctica	Enviro45
