# Supplementary material for: The influence of Antarctic subglacial volcanism on the global iron cycle during the Last Glacial Maximum
Source: Nat Commun. 2017 Jun 9;8:15425. doi: 10.1038/ncomms15425 (PMC5472753; doi:10.1038/ncomms15425)
Supplement: Supplementary Data 3 — OTU data in .Biom format relative to samples BV8a and BV9b. [file ncomms15425-s4.zip]

Archive with 1 entries (1 files):
- Supplementary data 3.biom
