# Supplementary material for: The influence of Antarctic subglacial volcanism on the global iron cycle during the Last Glacial Maximum
Source: Nat Commun. 2017 Jun 9;8:15425. doi: 10.1038/ncomms15425 (PMC5472753; doi:10.1038/ncomms15425)
Supplement: Supplementary Data 3 — OTU data in .Biom format relative to samples BV8a and BV9b. [file ncomms15425-s4.zip › Supplementary data 3.biom]

{"id": "None","format": "Biological Observation Matrix 1.0.0","format_url": "http://biom-format.org","type": "OTU table","generated_by": "BIOM-Format 1.3.1","date": "2017-04-12T21:12:51.061450","matrix_type": "sparse","matrix_element_type": "float","shape": [186448, 2],"data": [[720,0,1.0],[1017,0,1.0],[1017,1,1.0],[1211,0,1.0],[1352,0,1.0],[1352,1,2.0],[1641,0,1.0],[1724,1,1.0],[1972,0,1.0],[2211,1,1.0],[2256,1,1.0],[2272,1,1.0],[2668,1,1.0],[3545,0,1.0],[3644,0,1.0],[3716,0,1.0],[4269,0,1.0],[4269,1,1.0],[4510,1,1.0],[4806,1,1.0],[5176,0,1.0],[5519,0,1.0],[6009,1,1.0],[6127,0,1.0],[6402,1,1.0],[6585,1,1.0],[6880,0,1.0],[6890,0,1.0],[7253,0,1.0],[7386,0,1.0],[7648,0,1.0],[7648,1,1.0],[7805,1,1.0],[7894,0,1.0],[8096,0,1.0],[8096,1,1.0],[8179,0,4.0],[8367,1,1.0],[8628,0,1.0],[8628,1,1.0],[8699,1,1.0],[8758,0,1.0],[8920,0,1.0],[9113,1,2.0],[9676,0,13.0],[9799,0,1.0],[9808,0,1.0],[10232,0,2.0],[10252,0,1.0],[10863,0,1.0],[11479,0,1.0],[11493,0,1.0],[11617,0,3.0],[12116,0,1.0],[12466,0,1.0],[12747,1,1.0],[13042,0,1.0],[13134,1,1.0],[13541,1,1.0],[13672,0,1.0],[13971,1,1.0],[14023,0,1.0],[14415,0,2.0],[14731,1,1.0],[14840,0,1.0],[14882,1,1.0],[15156,0,1.0],[15392,1,1.0],[15502,1,1.0],[16409,1,1.0],[16986,0,7.0],[16986,1,1.0],[17104,1,1.0],[17494,0,2.0],[17609,1,1.0],[17638,0,19.0],[17761,1,1.0],[18267,0,1.0],[18436,0,1.0],[18841,1,1.0],[18867,1,1.0],[19206,0,1.0],[19834,0,1.0],[19834,1,3.0],[19847,1,1.0],[19886,0,1.0],[19886,1,1.0],[20290,0,1.0],[20306,0,2.0],[20937,1,1.0],[21028,1,2.0],[21332,1,1.0],[21709,0,4.0],[21709,1,1.0],[21817,0,1.0],[21847,0,2.0],[21847,1,1.0],[21848,0,1.0],[22360,0,2.0],[22538,1,1.0],[22685,0,2.0],[22685,1,1.0],[23046,0,76.0],[23533,1,1.0],[23655,0,1.0],[23688,0,1.0],[23706,0,1.0],[24054,1,1.0],[24131,0,1.0],[24854,0,1.0],[24941,0,3.0],[25028,0,2.0],[25028,1,1.0],[25657,1,1.0],[25863,1,1.0],[25903,0,1.0],[26107,0,1.0],[26181,0,3.0],[26181,1,4.0],[26217,0,3.0],[26260,1,1.0],[26829,0,2.0],[27144,0,13.0],[27225,0,132.0],[27225,1,38.0],[27291,1,1.0],[27882,1,1.0],[27950,1,1.0],[28145,0,1.0],[28484,1,1.0],[28628,1,1.0],[28707,0,1.0],[28823,0,1.0],[28823,1,1.0],[28878,0,1.0],[29428,1,1.0],[29568,0,1.0],[30312,0,5.0],[30344,0,3.0],[30397,1,1.0],[30829,0,1.0],[30844,0,4.0],[30844,1,1.0],[31115,0,2.0],[31563,1,1.0],[32154,0,1.0],[32321,0,2.0],[32350,1,1.0],[32415,1,1.0],[33057,0,1.0],[33154,0,8.0],[33154,1,3.0],[33179,0,8.0],[33238,0,1.0],[33358,1,1.0],[33480,0,2.0],[34092,0,2.0],[34202,0,2.0],[34782,1,2.0],[34986,0,1.0],[35206,0,3.0],[35224,0,1.0],[35823,1,1.0],[35833,1,21.0],[36001,0,1.0],[36433,0,1.0],[36997,0,1.0],[37052,0,1.0],[37080,1,1.0],[37298,0,1.0],[37898,0,1.0],[38618,0,1.0],[38803,0,1.0],[39058,0,1.0],[39058,1,1.0],[39144,0,1.0],[39488,1,1.0],[39834,0,1.0],[39866,0,1.0],[39866,1,1.0],[40015,0,16.0],[40015,1,4.0],[40119,1,1.0],[40149,0,1.0],[40594,0,1.0],[40684,0,1.0],[40848,0,296.0],[40848,1,217.0],[40880,0,1.0],[41551,0,1.0],[41605,0,1.0],[41674,0,1.0],[41889,0,1.0],[42120,0,1.0],[42215,0,3.0],[42215,1,1.0],[42348,0,4.0],[42348,1,1.0],[42391,0,1.0],[42447,0,1.0],[42588,0,1.0],[43251,0,4.0],[43251,1,2.0],[43408,0,1.0],[43645,1,1.0],[43866,0,1.0],[44122,0,1.0],[44162,1,1.0],[44452,1,60.0],[44576,1,1.0],[44732,0,1.0],[44858,0,1.0],[44992,1,1.0],[45056,1,1.0],[45658,0,1.0],[45745,0,1.0],[46342,0,1.0],[46977,1,1.0],[47198,0,2.0],[47741,1,1.0],[48710,1,1.0],[48827,0,1.0],[48919,0,2.0],[48954,1,1.0],[49371,1,1.0],[49398,1,1.0],[49471,0,1.0],[49671,0,2.0],[49671,1,3.0],[49756,0,2.0],[50164,1,1.0],[50390,0,1.0],[50712,1,1.0],[50735,0,1.0],[51173,0,1.0],[51475,0,5.0],[51475,1,3.0],[51671,1,1.0],[51761,0,1.0],[52594,0,1.0],[52737,0,3.0],[52737,1,1.0],[52794,1,1.0],[52805,1,1.0],[52816,0,1.0],[52933,0,1.0],[52972,1,1.0],[53073,1,1.0],[54300,1,1.0],[54412,1,1.0],[54437,0,1.0],[54488,0,1.0],[54702,0,1.0],[55016,1,1.0],[55081,1,1.0],[55607,0,1.0],[55793,0,2.0],[55845,0,1.0],[55845,1,1.0],[56563,0,1.0],[56822,1,1.0],[56835,1,1.0],[56856,0,1.0],[57442,0,2.0],[57665,0,2.0],[57990,1,1.0],[58153,0,2.0],[58330,0,1.0],[58361,0,1.0],[58476,0,582.0],[58476,1,470.0],[58914,1,1.0],[59292,0,2.0],[59422,0,1.0],[59934,1,1.0],[60309,1,1.0],[60318,1,1.0],[60502,1,1.0],[60843,0,7.0],[60843,1,24.0],[61235,1,1.0],[61333,0,1.0],[61692,1,1.0],[62589,0,2.0],[62843,1,1.0],[63068,0,1.0],[63111,0,1.0],[63314,0,1.0],[63399,1,1.0],[63649,0,1.0],[63814,0,1.0],[63875,0,1.0],[63917,0,4.0],[64280,0,1.0],[64425,0,1.0],[64657,0,1.0],[64747,0,2.0],[64827,0,1.0],[64981,0,1.0],[65253,0,1.0],[65383,1,1.0],[65384,0,1.0],[65545,1,1.0],[65585,0,1.0],[65712,1,1.0],[66234,1,1.0],[66236,1,1.0],[66352,1,2.0],[66396,0,1.0],[66947,1,2.0],[68019,0,1.0],[68769,0,1.0],[69067,1,1.0],[69428,0,1.0],[70224,0,1.0],[70430,1,1.0],[70489,0,1.0],[70628,1,1.0],[70673,0,1.0],[70718,0,1.0],[70750,0,1793.0],[70750,1,1610.0],[70842,0,1.0],[70965,1,1.0],[70994,0,3.0],[72042,0,2.0],[72179,0,8.0],[72258,1,2.0],[72612,1,1.0],[72738,0,1.0],[73260,0,1.0],[73260,1,1.0],[73507,0,1.0],[74130,0,1.0],[74389,0,2.0],[74613,0,1.0],[75661,1,1.0],[76770,0,1.0],[76840,1,1.0],[78019,1,1.0],[78348,0,1.0],[78478,0,49.0],[78478,1,22.0],[78558,0,1.0],[78558,1,1.0],[78613,1,1.0],[78845,1,1.0],[79354,0,1.0],[79835,0,1.0],[80195,0,1.0],[80240,0,1.0],[80285,1,1.0],[80474,0,17.0],[80488,0,2.0],[80731,1,1.0],[80837,0,3.0],[81022,1,1.0],[81111,1,1.0],[81247,1,1.0],[81491,1,1.0],[81509,0,1.0],[81848,0,1.0],[82061,0,1.0],[82140,1,1.0],[82354,0,1.0],[82367,0,2.0],[82367,1,2.0],[82972,0,1.0],[83048,1,3.0],[83075,0,1.0],[83082,0,1.0],[83139,1,1.0],[83283,0,2.0],[83694,0,1.0],[83828,1,2.0],[84488,0,1.0],[84716,0,1.0],[84757,1,1.0],[85254,0,2.0],[85254,1,1.0],[85344,0,1.0],[85511,0,1.0],[86196,0,1.0],[86560,1,1.0],[86561,0,4.0],[86561,1,1.0],[87179,0,1.0],[87344,0,1.0],[88233,0,1.0],[88422,0,1.0],[88779,0,2.0],[88909,0,1.0],[89324,0,4.0],[89324,1,1.0],[89462,0,1.0],[89630,0,1.0],[89652,0,1.0],[89795,0,10.0],[89795,1,2.0],[89910,0,1.0],[90326,0,4.0],[90326,1,2.0],[90783,0,1.0],[90945,0,1.0],[91042,1,1.0],[91118,0,3.0],[91118,1,2.0],[91456,1,1.0],[91750,0,1.0],[91766,1,1.0],[91964,0,1.0],[92325,0,1.0],[92384,1,1.0],[92773,0,2.0],[92773,1,1.0],[93058,0,1.0],[93894,0,1.0],[93917,1,1.0],[94151,1,1.0],[94341,0,1.0],[94779,0,1.0],[94864,0,1.0],[95460,0,1.0],[96012,0,1.0],[96123,0,13.0],[96530,0,2.0],[96589,1,1.0],[96629,0,1.0],[97046,0,1.0],[97127,0,4.0],[97127,1,1.0],[97306,1,1.0],[97771,1,1.0],[97882,1,1.0],[98129,0,1.0],[98133,0,1.0],[98808,1,1.0],[98893,1,1.0],[98894,1,1.0],[99004,1,1.0],[99472,1,1.0],[99759,1,1.0],[100275,0,1.0],[100573,0,1.0],[100871,0,1.0],[101004,1,1.0],[101109,0,4.0],[101288,0,5.0],[101452,0,1.0],[101984,1,1.0],[102003,0,1.0],[102211,0,1.0],[102404,1,1.0],[102434,0,1.0],[102442,0,2.0],[102585,0,1.0],[102789,0,1.0],[102818,0,1.0],[103382,0,4.0],[103382,1,5.0],[103424,0,1.0],[103465,1,1.0],[103549,0,3.0],[104376,0,1.0],[104379,0,1.0],[104761,0,1.0],[105030,1,1.0],[105116,0,1.0],[105223,0,1.0],[106186,0,1.0],[106332,1,1.0],[106573,0,2.0],[106573,1,1.0],[106689,0,1.0],[106881,0,1.0],[106890,1,1.0],[107001,0,3.0],[107151,0,1.0],[107311,1,1.0],[107324,0,2.0],[107370,1,1.0],[107465,0,2.0],[107662,0,1.0],[108400,0,1.0],[108491,0,2.0],[108692,0,1.0],[108846,1,4.0],[109225,1,2.0],[109241,1,1.0],[109494,1,1.0],[109577,1,1.0],[109600,0,1.0],[110336,0,1.0],[110348,0,1.0],[110751,0,1.0],[111701,0,2.0],[112019,1,2.0],[112043,0,1.0],[112177,0,1.0],[112587,0,1.0],[112633,0,33.0],[112633,1,19.0],[112957,0,5.0],[112969,0,1.0],[112969,1,1.0],[113065,0,1.0],[113103,1,1.0],[113510,1,1.0],[114301,1,1.0],[114307,0,1.0],[114564,0,1.0],[114656,0,1.0],[114729,0,1.0],[114884,1,1.0],[115023,0,2.0],[115148,0,1.0],[115206,1,2.0],[115208,1,1.0],[115251,1,1.0],[115280,1,1.0],[115465,1,2.0],[115613,1,1.0],[116141,0,4.0],[116343,0,1.0],[117023,0,1.0],[117718,1,1.0],[117741,0,1.0],[118252,0,1.0],[118338,0,1.0],[118631,0,2.0],[118631,1,1.0],[119318,0,1.0],[119449,0,21.0],[119553,0,1.0],[120297,1,1.0],[120409,0,1.0],[120652,0,1.0],[120678,1,1.0],[120991,0,1.0],[121297,0,1.0],[121511,0,1.0],[121570,0,1.0],[122133,1,1.0],[122215,0,70.0],[122218,0,1.0],[122260,0,1.0],[122816,1,1.0],[123085,1,1.0],[123361,0,1.0],[123444,1,1.0],[123603,0,1.0],[123670,1,1.0],[124008,1,1.0],[124061,0,1.0],[124121,0,5.0],[124121,1,1.0],[124450,0,1.0],[124583,0,1.0],[124818,0,1.0],[124943,1,1.0],[125026,0,1.0],[125395,0,16.0],[125395,1,8.0],[125530,1,1.0],[125669,1,1.0],[126053,0,1.0],[126575,1,1.0],[126700,1,137.0],[126938,0,1.0],[126947,0,2.0],[127011,0,1.0],[127202,0,1.0],[127202,1,1.0],[127584,0,1.0],[127584,1,1.0],[127608,0,1.0],[127956,1,1.0],[128145,0,2.0],[128189,0,1.0],[128340,0,1.0],[128340,1,1.0],[128432,1,1.0],[128460,0,3.0],[128678,1,1.0],[128836,0,2.0],[128836,1,1.0],[128888,0,1.0],[129000,0,198.0],[129000,1,104.0],[129414,0,2.0],[129414,1,2.0],[129594,1,1.0],[129675,0,1.0],[129675,1,1.0],[130238,0,1.0],[130371,0,2.0],[130371,1,1.0],[130372,1,1.0],[130515,1,1.0],[130607,1,1.0],[130697,0,1.0],[130930,0,2.0],[130963,1,1.0],[131142,0,1.0],[131278,0,1.0],[131683,0,1.0],[131706,1,1.0],[131754,1,1.0],[131894,0,1.0],[131934,1,1.0],[131977,1,1.0],[132188,1,1.0],[132231,0,1.0],[132327,1,1.0],[132647,0,1.0],[132890,1,1.0],[132901,0,1.0],[132924,0,2.0],[133293,0,1.0],[133373,0,1.0],[133420,0,1.0],[133483,0,4.0],[133483,1,1.0],[133594,0,1.0],[133806,0,425.0],[133806,1,141.0],[134568,0,1.0],[134642,1,1.0],[134941,0,2.0],[135394,0,2.0],[135394,1,1.0],[135512,0,1.0],[135542,0,1.0],[136182,0,1.0],[136498,1,1.0],[136672,0,581.0],[136672,1,373.0],[136693,0,1.0],[136702,0,1.0],[136960,1,1.0],[137508,0,1.0],[137509,0,1.0],[137753,1,1.0],[137890,1,1.0],[139228,1,1.0],[139656,1,1.0],[140236,0,1.0],[141203,0,1.0],[141203,1,1.0],[141216,0,1.0],[141216,1,1.0],[141366,0,2.0],[141471,1,1.0],[141919,0,1.0],[141934,0,1.0],[142386,1,1.0],[142743,0,2.0],[142743,1,1.0],[143354,1,1.0],[144010,0,1.0],[144256,0,1.0],[144539,0,1.0],[144640,0,17.0],[144679,0,1.0],[145828,0,1.0],[145849,0,1.0],[146089,0,1.0],[146148,0,1.0],[146775,0,218.0],[146775,1,291.0],[147010,0,1.0],[147236,0,1.0],[147292,1,2.0],[147499,0,3.0],[148161,0,1.0],[148321,1,1.0],[148361,0,55.0],[148361,1,35.0],[148399,0,5.0],[148399,1,2.0],[148503,0,1.0],[149077,1,1.0],[149331,1,2.0],[149495,0,1.0],[149812,1,1.0],[149972,0,1.0],[150383,1,1.0],[151046,0,114.0],[151269,1,1.0],[151932,1,2.0],[152095,0,1.0],[152229,0,1.0],[152355,1,3.0],[152375,0,1.0],[152427,0,1.0],[152441,1,1.0],[152981,0,1.0],[153191,1,1.0],[153210,1,1.0],[153415,0,1.0],[153951,0,1.0],[153951,1,1.0],[154090,0,1.0],[154598,1,1.0],[154667,1,1.0],[154737,0,2.0],[155016,0,15.0],[155016,1,42.0],[155491,0,1.0],[156226,1,1.0],[156334,0,1.0],[156334,1,1.0],[156910,0,1.0],[157500,1,3.0],[158161,1,1.0],[158677,1,1.0],[158737,0,1.0],[159024,0,1.0],[159024,1,1.0],[159452,1,1.0],[159565,0,1.0],[160200,0,1.0],[160449,1,1.0],[160452,1,1.0],[161018,0,1.0],[161286,1,1.0],[161335,0,1.0],[161335,1,1.0],[161766,1,1.0],[162082,1,1.0],[162217,0,26.0],[162224,0,1.0],[162257,1,1.0],[162821,0,1.0],[163096,0,1.0],[163096,1,1.0],[163497,1,1.0],[164043,0,1.0],[164286,1,1.0],[164857,0,1.0],[165237,0,1.0],[165640,0,1.0],[165753,1,1.0],[166158,0,2.0],[166331,0,2.0],[166331,1,4.0],[166981,0,1.0],[167077,0,1.0],[167255,0,1.0],[167610,1,1.0],[167670,0,1.0],[167809,0,2.0],[167841,0,5.0],[167841,1,1.0],[168139,0,1.0],[168435,0,1.0],[168526,0,1.0],[168891,0,1.0],[169255,1,3.0],[169855,0,2.0],[170058,1,1.0],[170115,0,1.0],[170174,0,1.0],[170196,0,1.0],[170378,0,3.0],[170378,1,1.0],[170582,0,1.0],[170844,0,44.0],[170844,1,17.0],[171054,0,1.0],[171264,1,1.0],[171299,0,2.0],[171332,0,1.0],[171500,0,1.0],[171721,0,1.0],[172065,1,1.0],[172243,0,1.0],[172243,1,1.0],[172387,0,1.0],[172438,0,1.0],[172501,0,1.0],[172616,0,1.0],[172678,0,3.0],[172678,1,1.0],[173142,1,1.0],[173180,1,1.0],[173578,0,1.0],[173930,0,1.0],[174529,1,1.0],[174878,0,75.0],[175027,1,1.0],[175235,0,1.0],[175240,0,2.0],[175603,0,4.0],[175603,1,3.0],[175911,0,1.0],[176031,0,2.0],[176055,0,2.0],[176055,1,2.0],[176067,0,1.0],[176149,1,1.0],[176174,1,19.0],[176383,0,1.0],[176494,1,1.0],[176512,1,1.0],[176526,0,19.0],[176752,1,1.0],[176838,0,1.0],[176838,1,2.0],[176968,0,1.0],[176989,0,1.0],[177025,0,2.0],[177415,1,1.0],[177536,1,1.0],[177637,0,2.0],[177697,0,1.0],[178304,1,14.0],[178888,0,1.0],[179869,0,1.0],[179869,1,2.0],[180103,0,1.0],[180196,0,2.0],[180196,1,1.0],[180341,0,4.0],[180734,0,1.0],[180828,0,2.0],[180947,0,1.0],[181569,0,1.0],[181650,0,1.0],[182281,0,4.0],[182281,1,3.0],[182502,0,1.0],[182698,0,45.0],[182780,1,1.0],[183027,1,1.0],[183096,1,1.0],[183112,0,1.0],[183112,1,1.0],[183163,0,1.0],[183348,0,1.0],[183355,1,1.0],[184033,1,1.0],[184067,0,1.0],[184067,1,1.0],[184123,1,3.0],[184501,1,1.0],[184566,0,1.0],[185172,1,1.0],[185297,1,1.0],[185323,1,1.0],[185490,0,1.0],[185729,0,1.0],[185813,1,1.0],[185831,1,1.0],[186151,1,1.0]],"rows": [{"id": "0", "metadata": null},{"id": "1", "metadata": null},{"id": "2", "metadata": null},{"id": "3", "metadata": null},{"id": "4", "metadata": null},{"id": "5", "metadata": null},{"id": "6", "metadata": null},{"id": "7", "metadata": null},{"id": "8", "metadata": null},{"id": "9", "metadata": null},{"id": "10", "metadata": null},{"id": "11", "metadata": null},{"id": "12", "metadata": null},{"id": "13", "metadata": null},{"id": "14", "metadata": null},{"id": "15", "metadata": null},{"id": "16", "metadata": null},{"id": "17", "metadata": null},{"id": "19", "metadata": null},{"id": "21", "metadata": null},{"id": "22", "metadata": null},{"id": "23", "metadata": null},{"id": "24", "metadata": null},{"id": "26", "metadata": null},{"id": "27", "metadata": null},{"id": "28", "metadata": null},{"id": "29", "metadata": null},{"id": "30", "metadata": null},{"id": "31", "metadata": null},{"id": "33", "metadata": null},{"id": "34", "metadata": null},{"id": "35", "metadata": null},{"id": "36", "metadata": null},{"id": "37", "metadata": null},{"id": "38", "metadata": null},{"id": "39", "metadata": null},{"id": "40", "metadata": null},{"id": "41", "metadata": null},{"id": "42", "metadata": null},{"id": "43", "metadata": null},{"id": "44", "metadata": null},{"id": "45", "metadata": null},{"id": "46", "metadata": null},{"id": "47", "metadata": null},{"id": "48", "metadata": null},{"id": "49", "metadata": null},{"id": "50", "metadata": null},{"id": "51", "metadata": null},{"id": "52", "metadata": null},{"id": "53", "metadata": null},{"id": "54", "metadata": null},{"id": "55", "metadata": null},{"id": "56", "metadata": null},{"id": "57", "metadata": null},{"id": "58", "metadata": null},{"id": "59", "metadata": null},{"id": "60", "metadata": null},{"id": "61", "metadata": null},{"id": "62", "metadata": null},{"id": "63", "metadata": null},{"id": "64", "metadata": null},{"id": "65", "metadata": null},{"id": "66", "metadata": null},{"id": "67", "metadata": null},{"id": "68", "metadata": null},{"id": "69", "metadata": null},{"id": "70", "metadata": null},{"id": "71", "metadata": null},{"id": "74", "metadata": null},{"id": "75", "metadata": null},{"id": "76", "metadata": null},{"id": "77", "metadata": null},{"id": "78", "metadata": null},{"id": "79", "metadata": null},{"id": "80", "metadata": null},{"id": "81", "metadata": null},{"id": "82", "metadata": null},{"id": "83", "metadata": null},{"id": "84", "metadata": null},{"id": "85", "metadata": null},{"id": "86", "metadata": null},{"id": "87", "metadata": null},{"id": "88", "metadata": null},{"id": "89", "metadata": null},{"id": "90", "metadata": null},{"id": "91", "metadata": null},{"id": "92", "metadata": null},{"id": "93", "metadata": null},{"id": "94", "metadata": null},{"id": "95", "metadata": null},{"id": "96", "metadata": null},{"id": "97", "metadata": null},{"id": "98", "metadata": null},{"id": "99", "metadata": null},{"id": "100", "metadata": null},{"id": "101", "metadata": null},{"id": "102", "metadata": null},{"id": "103", "metadata": null},{"id": "105", "metadata": null},{"id": "106", "metadata": null},{"id": "107", "metadata": null},{"id": "108", "metadata": null},{"id": "109", "metadata": null},{"id": "110", "metadata": null},{"id": "111", "metadata": null},{"id": "112", "metadata": null},{"id": "113", "metadata": null},{"id": "115", "metadata": null},{"id": "116", "metadata": null},{"id": "117", "metadata": null},{"id": "118", "metadata": null},{"id": "119", "metadata": null},{"id": "120", "metadata": null},{"id": "121", "metadata": null},{"id": "122", "metadata": null},{"id": "123", "metadata": null},{"id": "124", "metadata": null},{"id": "125", "metadata": null},{"id": "126", "metadata": null},{"id": "127", "metadata": null},{"id": "128", "metadata": null},{"id": "129", "metadata": null},{"id": "130", "metadata": null},{"id": "131", "metadata": null},{"id": "132", "metadata": null},{"id": "133", "metadata": null},{"id": "134", "metadata": null},{"id": "135", "metadata": null},{"id": "136", "metadata": null},{"id": "137", "metadata": null},{"id": "138", "metadata": null},{"id": "140", "metadata": null},{"id": "141", "metadata": null},{"id": "142", "metadata": null},{"id": "143", "metadata": null},{"id": "144", "metadata": null},{"id": "145", "metadata": null},{"id": "146", "metadata": null},{"id": "147", "metadata": null},{"id": "148", "metadata": null},{"id": "149", "metadata": null},{"id": "150", "metadata": null},{"id": "151", "metadata": null},{"id": "152", "metadata": null},{"id": "154", "metadata": null},{"id": "155", "metadata": null},{"id": "157", "metadata": null},{"id": "158", "metadata": null},{"id": "159", "metadata": null},{"id": "160", "metadata": null},{"id": "161", "metadata": null},{"id": "162", "metadata": null},{"id": "163", "metadata": null},{"id": "164", "metadata": null},{"id": "165", "metadata": null},{"id": "166", "metadata": null},{"id": "167", "metadata": null},{"id": "168", "metadata": null},{"id": "169", "metadata": null},{"id": "170", "metadata": null},{"id": "171", "metadata": null},{"id": "172", "metadata": null},{"id": "173", "metadata": null},{"id": "174", "metadata": null},{"id": "175", "metadata": null},{"id": "176", "metadata": null},{"id": "177", "metadata": null},{"id": "178", "metadata": null},{"id": "179", "metadata": null},{"id": "180", "metadata": null},{"id": "181", "metadata": null},{"id": "182", "metadata": null},{"id": "183", "metadata": null},{"id": "184", "metadata": null},{"id": "185", "metadata": null},{"id": "186", "metadata": null},{"id": "187", "metadata": null},{"id": "188", "metadata": null},{"id": "189", "metadata": null},{"id": "190", "metadata": null},{"id": "191", "metadata": null},{"id": "192", "metadata": null},{"id": "193", "metadata": null},{"id": "194", "metadata": null},{"id": "195", "metadata": null},{"id": "196", "metadata": null},{"id": "197", "metadata": null},{"id": "198", "metadata": null},{"id": "199", "metadata": null},{"id": "200", "metadata": null},{"id": "201", "metadata": null},{"id": "202", "metadata": null},{"id": "203", "metadata": null},{"id": "204", "metadata": null},{"id": "205", "metadata": null},{"id": "206", "metadata": null},{"id": "207", "metadata": null},{"id": "208", "metadata": null},{"id": "209", "metadata": null},{"id": "210", "metadata": null},{"id": "211", "metadata": null},{"id": "213", "metadata": null},{"id": "214", "metadata": null},{"id": "215", "metadata": null},{"id": "216", "metadata": null},{"id": "217", "metadata": null},{"id": "218", "metadata": null},{"id": "219", "metadata": null},{"id": "220", "metadata": null},{"id": "221", "metadata": null},{"id": "222", "metadata": null},{"id": "223", "metadata": null},{"id": "224", "metadata": null},{"id": "225", "metadata": null},{"id": "226", "metadata": null},{"id": "227", "metadata": null},{"id": "229", "metadata": null},{"id": "230", "metadata": null},{"id": "231", "metadata": null},{"id": "232", "metadata": null},{"id": "233", "metadata": null},{"id": "234", "metadata": null},{"id": "235", "metadata": null},{"id": "236", "metadata": null},{"id": "237", "metadata": null},{"id": "238", "metadata": null},{"id": "239", "metadata": null},{"id": "240", "metadata": null},{"id": "241", "metadata": null},{"id": "242", "metadata": null},{"id": "243", "metadata": null},{"id": "244", "metadata": null},{"id": "246", "metadata": null},{"id": "247", "metadata": null},{"id": "248", "metadata": null},{"id": "249", "metadata": null},{"id": "250", "metadata": null},{"id": "251", "metadata": null},{"id": "252", "metadata": null},{"id": "253", "metadata": null},{"id": "254", "metadata": null},{"id": "255", "metadata": null},{"id": "256", "metadata": null},{"id": "257", "metadata": null},{"id": "258", "metadata": null},{"id": "259", "metadata": null},{"id": "260", "metadata": null},{"id": "261", "metadata": null},{"id": "262", "metadata": null},{"id": "263", "metadata": null},{"id": "264", "metadata": null},{"id": "265", "metadata": null},{"id": "266", "metadata": null},{"id": "267", "metadata": null},{"id": "268", "metadata": null},{"id": "269", "metadata": null},{"id": "270", "metadata": null},{"id": "271", "metadata": null},{"id": "272", "metadata": null},{"id": "273", "metadata": null},{"id": "274", "metadata": null},{"id": "275", "metadata": null},{"id": "276", "metadata": null},{"id": "277", "metadata": null},{"id": "278", "metadata": null},{"id": "279", "metadata": null},{"id": "280", "metadata": null},{"id": "281", "metadata": null},{"id": "282", "metadata": null},{"id": "283", "metadata": null},{"id": "284", "metadata": null},{"id": "285", "metadata": null},{"id": "286", "metadata": null},{"id": "287", "metadata": null},{"id": "288", "metadata": null},{"id": "289", "metadata": null},{"id": "290", "metadata": null},{"id": "292", "metadata": null},{"id": "293", "metadata": null},{"id": "294", "metadata": null},{"id": "295", "metadata": null},{"id": "296", "metadata": null},{"id": "298", "metadata": null},{"id": "299", "metadata": null},{"id": "300", "metadata": null},{"id": "301", "metadata": null},{"id": "302", "metadata": null},{"id": "303", "metadata": null},{"id": "304", "metadata": null},{"id": "305", "metadata": null},{"id": "306", "metadata": null},{"id": "307", "metadata": null},{"id": "308", "metadata": null},{"id": "309", "metadata": null},{"id": "310", "metadata": null},{"id": "311", "metadata": null},{"id": "312", "metadata": null},{"id": "313", "metadata": null},{"id": "314", "metadata": null},{"id": "315", "metadata": null},{"id": "316", "metadata": null},{"id": "318", "metadata": null},{"id": "319", "metadata": null},{"id": "320", "metadata": null},{"id": "321", "metadata": null},{"id": "322", "metadata": null},{"id": "323", "metadata": null},{"id": "324", "metadata": null},{"id": "325", "metadata": null},{"id": "326", "metadata": null},{"id": "327", "metadata": null},{"id": "328", "metadata": null},{"id": "329", "metadata": null},{"id": "330", "metadata": null},{"id": "331", "metadata": null},{"id": "332", "metadata": null},{"id": "333", "metadata": null},{"id": "334", "metadata": null},{"id": "335", "metadata": null},{"id": "336", "metadata": null},{"id": "337", "metadata": null},{"id": "338", "metadata": null},{"id": "339", "metadata": null},{"id": "340", "metadata": null},{"id": "341", "metadata": null},{"id": "342", "metadata": null},{"id": "343", "metadata": null},{"id": "344", "metadata": null},{"id": "345", "metadata": null},{"id": "346", "metadata": null},{"id": "347", "metadata": null},{"id": "348", "metadata": null},{"id": "349", "metadata": null},{"id": "350", "metadata": null},{"id": "351", "metadata": null},{"id": "352", "metadata": null},{"id": "353", "metadata": null},{"id": "354", "metadata": null},{"id": "355", "metadata": null},{"id": "356", "metadata": null},{"id": "357", "metadata": null},{"id": "358", "metadata": null},{"id": "359", "metadata": null},{"id": "360", "metadata": null},{"id": "361", "metadata": null},{"id": "362", "metadata": null},{"id": "363", "metadata": null},{"id": "364", "metadata": null},{"id": "365", "metadata": null},{"id": "366", "metadata": null},{"id": "367", "metadata": null},{"id": "368", "metadata": null},{"id": "369", "metadata": null},{"id": "370", "metadata": null},{"id": "371", "metadata": null},{"id": "372", "metadata": null},{"id": "373", "metadata": null},{"id": "374", "metadata": null},{"id": "375", "metadata": null},{"id": "376", "metadata": null},{"id": "377", "metadata": null},{"id": "378", "metadata": null},{"id": "379", "metadata": null},{"id": "381", "metadata": null},{"id": "382", "metadata": null},{"id": "383", "metadata": null},{"id": "384", "metadata": null},{"id": "385", "metadata": null},{"id": "386", "metadata": null},{"id": "387", "metadata": null},{"id": "388", "metadata": null},{"id": "389", "metadata": null},{"id": "390", "metadata": null},{"id": "391", "metadata": null},{"id": "392", "metadata": null},{"id": "393", "metadata": null},{"id": "394", "metadata": null},{"id": "395", "metadata": null},{"id": "396", "metadata": null},{"id": "397", "metadata": null},{"id": "398", "metadata": null},{"id": "399", "metadata": null},{"id": "400", "metadata": null},{"id": "401", "metadata": null},{"id": "402", "metadata": null},{"id": "403", "metadata": null},{"id": "404", "metadata": null},{"id": "405", "metadata": null},{"id": "406", "metadata": null},{"id": "407", "metadata": null},{"id": "408", "metadata": null},{"id": "409", "metadata": null},{"id": "410", "metadata": null},{"id": "411", "metadata": null},{"id": "412", "metadata": null},{"id": "414", "metadata": null},{"id": "415", "metadata": null},{"id": "416", "metadata": null},{"id": "417", "metadata": null},{"id": "418", "metadata": null},{"id": "419", "metadata": null},{"id": "420", "metadata": null},{"id": "421", "metadata": null},{"id": "422", "metadata": null},{"id": "423", "metadata": null},{"id": "424", "metadata": null},{"id": "425", "metadata": null},{"id": "426", "metadata": null},{"id": "427", "metadata": null},{"id": "428", "metadata": null},{"id": "429", "metadata": null},{"id": "430", "metadata": null},{"id": "431", "metadata": null},{"id": "432", "metadata": null},{"id": "433", "metadata": null},{"id": "434", "metadata": null},{"id": "435", "metadata": null},{"id": "436", "metadata": null},{"id": "437", "metadata": null},{"id": "438", "metadata": null},{"id": "439", "metadata": null},{"id": "440", "metadata": null},{"id": "441", "metadata": null},{"id": "442", "metadata": null},{"id": "443", "metadata": null},{"id": "444", "metadata": null},{"id": "445", "metadata": null},{"id": "446", "metadata": null},{"id": "447", "metadata": null},{"id": "448", "metadata": null},{"id": "449", "metadata": null},{"id": "450", "metadata": null},{"id": "451", "metadata": null},{"id": "452", "metadata": null},{"id": "453", "metadata": null},{"id": "454", "metadata": null},{"id": "455", "metadata": null},{"id": "456", "metadata": null},{"id": "457", "metadata": null},{"id": "458", "metadata": null},{"id": "459", "metadata": null},{"id": "460", "metadata": null},{"id": "462", "metadata": null},{"id": "463", "metadata": null},{"id": "464", "metadata": null},{"id": "465", "metadata": null},{"id": "466", "metadata": null},{"id": "467", "metadata": null},{"id": "468", "metadata": null},{"id": "469", "metadata": null},{"id": "470", "metadata": null},{"id": "471", "metadata": null},{"id": "472", "metadata": null},{"id": "473", "metadata": null},{"id": "474", "metadata": null},{"id": "475", "metadata": null},{"id": "476", "metadata": null},{"id": "477", "metadata": null},{"id": "478", "metadata": null},{"id": "479", "metadata": null},{"id": "480", "metadata": null},{"id": "482", "metadata": null},{"id": "483", "metadata": null},{"id": "484", "metadata": null},{"id": "485", "metadata": null},{"id": "486", "metadata": null},{"id": "487", "metadata": null},{"id": "488", "metadata": null},{"id": "489", "metadata": null},{"id": "490", "metadata": null},{"id": "491", "metadata": null},{"id": "492", "metadata": null},{"id": "493", "metadata": null},{"id": "494", "metadata": null},{"id": "495", "metadata": null},{"id": "496", "metadata": null},{"id": "497", "metadata": null},{"id": "498", "metadata": null},{"id": "499", "metadata": null},{"id": "500", "metadata": null},{"id": "502", "metadata": null},{"id": "503", "metadata": null},{"id": "504", "metadata": null},{"id": "505", "metadata": null},{"id": "506", "metadata": null},{"id": "507", "metadata": null},{"id": "508", "metadata": null},{"id": "509", "metadata": null},{"id": "510", "metadata": null},{"id": "511", "metadata": null},{"id": "512", "metadata": null},{"id": "513", "metadata": null},{"id": "514", "metadata": null},{"id": "515", "metadata": null},{"id": "516", "metadata": null},{"id": "517", "metadata": null},{"id": "518", "metadata": null},{"id": "519", "metadata": null},{"id": "520", "metadata": null},{"id": "521", "metadata": null},{"id": "522", "metadata": null},{"id": "523", "metadata": null},{"id": "525", "metadata": null},{"id": "526", "metadata": null},{"id": "527", "metadata": null},{"id": "528", "metadata": null},{"id": "529", "metadata": null},{"id": "530", "metadata": null},{"id": "531", "metadata": null},{"id": "532", "metadata": null},{"id": "533", "metadata": null},{"id": "534", "metadata": null},{"id": "535", "metadata": null},{"id": "536", "metadata": null},{"id": "537", "metadata": null},{"id": "538", "metadata": null},{"id": "539", "metadata": null},{"id": "540", "metadata": null},{"id": "541", "metadata": null},{"id": "542", "metadata": null},{"id": "543", "metadata": null},{"id": "544", "metadata": null},{"id": "545", "metadata": null},{"id": "546", "metadata": null},{"id": "547", "metadata": null},{"id": "548", "metadata": null},{"id": "549", "metadata": null},{"id": "550", "metadata": null},{"id": "551", "metadata": null},{"id": "552", "metadata": null},{"id": "553", "metadata": null},{"id": "555", "metadata": null},{"id": "556", "metadata": null},{"id": "557", "metadata": null},{"id": "558", "metadata": null},{"id": "559", "metadata": null},{"id": "560", "metadata": null},{"id": "561", "metadata": null},{"id": "562", "metadata": null},{"id": "563", "metadata": null},{"id": "564", "metadata": null},{"id": "565", "metadata": null},{"id": "566", "metadata": null},{"id": "567", "metadata": null},{"id": "568", "metadata": null},{"id": "569", "metadata": null},{"id": "570", "metadata": null},{"id": "571", "metadata": null},{"id": "572", "metadata": null},{"id": "574", "metadata": null},{"id": "575", "metadata": null},{"id": "576", "metadata": null},{"id": "577", "metadata": null},{"id": "578", "metadata": null},{"id": "579", "metadata": null},{"id": "580", "metadata": null},{"id": "582", "metadata": null},{"id": "584", "metadata": null},{"id": "585", "metadata": null},{"id": "586", "metadata": null},{"id": "587", "metadata": null},{"id": "589", "metadata": null},{"id": "590", "metadata": null},{"id": "591", "metadata": null},{"id": "592", "metadata": null},{"id": "594", "metadata": null},{"id": "595", "metadata": null},{"id": "596", "metadata": null},{"id": "597", "metadata": null},{"id": "598", "metadata": null},{"id": "599", "metadata": null},{"id": "600", "metadata": null},{"id": "601", "metadata": null},{"id": "602", "metadata": null},{"id": "603", "metadata": null},{"id": "604", "metadata": null},{"id": "605", "metadata": null},{"id": "606", "metadata": null},{"id": "607", "metadata": null},{"id": "608", "metadata": null},{"id": "609", "metadata": null},{"id": "610", "metadata": null},{"id": "611", "metadata": null},{"id": "612", "metadata": null},{"id": "613", "metadata": null},{"id": "614", "metadata": null},{"id": "615", "metadata": null},{"id": "616", "metadata": null},{"id": "617", "metadata": null},{"id": "618", "metadata": null},{"id": "619", "metadata": null},{"id": "620", "metadata": null},{"id": "621", "metadata": null},{"id": "622", "metadata": null},{"id": "623", "metadata": null},{"id": "625", "metadata": null},{"id": "626", "metadata": null},{"id": "627", "metadata": null},{"id": "628", "metadata": null},{"id": "629", "metadata": null},{"id": "630", "metadata": null},{"id": "631", "metadata": null},{"id": "632", "metadata": null},{"id": "633", "metadata": null},{"id": "634", "metadata": null},{"id": "635", "metadata": null},{"id": "636", "metadata": null},{"id": "637", "metadata": null},{"id": "638", "metadata": null},{"id": "639", "metadata": null},{"id": "640", "metadata": null},{"id": "641", "metadata": null},{"id": "642", "metadata": null},{"id": "643", "metadata": null},{"id": "644", "metadata": null},{"id": "645", "metadata": null},{"id": "646", "metadata": null},{"id": "647", "metadata": null},{"id": "648", "metadata": null},{"id": "649", "metadata": null},{"id": "650", "metadata": null},{"id": "651", "metadata": null},{"id": "652", "metadata": null},{"id": "653", "metadata": null},{"id": "654", "metadata": null},{"id": "655", "metadata": null},{"id": "657", "metadata": null},{"id": "658", "metadata": null},{"id": "659", "metadata": null},{"id": "660", "metadata": null},{"id": "661", "metadata": null},{"id": "662", "metadata": null},{"id": "663", "metadata": null},{"id": "664", "metadata": null},{"id": "665", "metadata": null},{"id": "666", "metadata": null},{"id": "667", "metadata": null},{"id": "668", "metadata": null},{"id": "669", "metadata": null},{"id": "670", "metadata": null},{"id": "671", "metadata": null},{"id": "672", "metadata": null},{"id": "673", "metadata": null},{"id": "674", "metadata": null},{"id": "675", "metadata": null},{"id": "676", "metadata": null},{"id": "677", "metadata": null},{"id": "678", "metadata": null},{"id": "679", "metadata": null},{"id": "680", "metadata": null},{"id": "681", "metadata": null},{"id": "682", "metadata": null},{"id": "684", "metadata": null},{"id": "685", "metadata": null},{"id": "686", "metadata": null},{"id": "687", "metadata": null},{"id": "688", "metadata": null},{"id": "689", "metadata": null},{"id": "690", "metadata": null},{"id": "691", "metadata": null},{"id": "692", "metadata": null},{"id": "693", "metadata": null},{"id": "694", "metadata": null},{"id": "695", "metadata": null},{"id": "696", "metadata": null},{"id": "697", "metadata": null},{"id": "698", "metadata": null},{"id": "699", "metadata": null},{"id": "700", "metadata": null},{"id": "701", "metadata": null},{"id": "702", "metadata": null},{"id": "703", "metadata": null},{"id": "704", "metadata": null},{"id": "705", "metadata": null},{"id": "706", "metadata": null},{"id": "707", "metadata": null},{"id": "708", "metadata": null},{"id": "709", "metadata": null},{"id": "710", "metadata": null},{"id": "711", "metadata": null},{"id": "712", "metadata": null},{"id": "713", "metadata": null},{"id": "714", "metadata": null},{"id": "715", "metadata": null},{"id": "716", "metadata": null},{"id": "717", "metadata": null},{"id": "718", "metadata": null},{"id": "719", "metadata": null},{"id": "720", "metadata": null},{"id": "721", "metadata": null},{"id": "722", "metadata": null},{"id": "723", "metadata": null},{"id": "724", "metadata": null},{"id": "725", "metadata": null},{"id": "726", "metadata": null},{"id": "727", "metadata": null},{"id": "728", "metadata": null},{"id": "729", "metadata": null},{"id": "730", "metadata": null},{"id": "731", "metadata": null},{"id": "732", "metadata": null},{"id": "733", "metadata": null},{"id": "734", "metadata": null},{"id": "735", "metadata": null},{"id": "736", "metadata": null},{"id": "737", "metadata": null},{"id": "738", "metadata": null},{"id": "739", "metadata": null},{"id": "740", "metadata": null},{"id": "741", "metadata": null},{"id": "742", "metadata": null},{"id": "743", "metadata": null},{"id": "744", "metadata": null},{"id": "745", "metadata": null},{"id": "746", "metadata": null},{"id": "747", "metadata": null},{"id": "748", "metadata": null},{"id": "749", "metadata": null},{"id": "750", "metadata": null},{"id": "751", "metadata": null},{"id": "752", "metadata": null},{"id": "753", "metadata": null},{"id": "754", "metadata": null},{"id": "755", "metadata": null},{"id": "756", "metadata": null},{"id": "757", "metadata": null},{"id": "758", "metadata": null},{"id": "759", "metadata": null},{"id": "760", "metadata": null},{"id": "761", "metadata": null},{"id": "762", "metadata": null},{"id": "763", "metadata": null},{"id": "764", "metadata": null},{"id": "765", "metadata": null},{"id": "766", "metadata": null},{"id": "767", "metadata": null},{"id": "768", "metadata": null},{"id": "769", "metadata": null},{"id": "770", "metadata": null},{"id": "771", "metadata": null},{"id": "772", "metadata": null},{"id": "773", "metadata": null},{"id": "775", "metadata": null},{"id": "776", "metadata": null},{"id": "777", "metadata": null},{"id": "778", "metadata": null},{"id": "779", "metadata": null},{"id": "780", "metadata": null},{"id": "781", "metadata": null},{"id": "782", "metadata": null},{"id": "783", "metadata": null},{"id": "784", "metadata": null},{"id": "785", "metadata": null},{"id": "786", "metadata": null},{"id": "787", "metadata": null},{"id": "788", "metadata": null},{"id": "789", "metadata": null},{"id": "790", "metadata": null},{"id": "791", "metadata": null},{"id": "792", "metadata": null},{"id": "793", "metadata": null},{"id": "794", "metadata": null},{"id": "795", "metadata": null},{"id": "796", "metadata": null},{"id": "797", "metadata": null},{"id": "798", "metadata": null},{"id": "799", "metadata": null},{"id": "800", "metadata": null},{"id": "801", "metadata": null},{"id": "802", "metadata": null},{"id": "803", "metadata": null},{"id": "805", "metadata": null},{"id": "806", "metadata": null},{"id": "807", "metadata": null},{"id": "808", "metadata": null},{"id": "809", "metadata": null},{"id": "810", "metadata": null},{"id": "811", "metadata": null},{"id": "812", "metadata": null},{"id": "813", "metadata": null},{"id": "814", "metadata": null},{"id": "815", "metadata": null},{"id": "817", "metadata": null},{"id": "818", "metadata": null},{"id": "819", "metadata": null},{"id": "820", "metadata": null},{"id": "821", "metadata": null},{"id": "822", "metadata": null},{"id": "824", "metadata": null},{"id": "825", "metadata": null},{"id": "826", "metadata": null},{"id": "827", "metadata": null},{"id": "828", "metadata": null},{"id": "829", "metadata": null},{"id": "830", "metadata": null},{"id": "831", "metadata": null},{"id": "832", "metadata": null},{"id": "833", "metadata": null},{"id": "834", "metadata": null},{"id": "835", "metadata": null},{"id": "836", "metadata": null},{"id": "837", "metadata": null},{"id": "838", "metadata": null},{"id": "839", "metadata": null},{"id": "840", "metadata": null},{"id": "841", "metadata": null},{"id": "842", "metadata": null},{"id": "843", "metadata": null},{"id": "844", "metadata": null},{"id": "845", "metadata": null},{"id": "846", "metadata": null},{"id": "847", "metadata": null},{"id": "848", "metadata": null},{"id": "849", "metadata": null},{"id": "850", "metadata": null},{"id": "851", "metadata": null},{"id": "852", "metadata": null},{"id": "853", "metadata": null},{"id": "854", "metadata": null},{"id": "855", "metadata": null},{"id": "856", "metadata": null},{"id": "857", "metadata": null},{"id": "858", "metadata": null},{"id": "859", "metadata": null},{"id": "861", "metadata": null},{"id": "862", "metadata": null},{"id": "863", "metadata": null},{"id": "864", "metadata": null},{"id": "865", "metadata": null},{"id": "866", "metadata": null},{"id": "867", "metadata": null},{"id": "869", "metadata": null},{"id": "871", "metadata": null},{"id": "872", "metadata": null},{"id": "873", "metadata": null},{"id": "874", "metadata": null},{"id": "875", "metadata": null},{"id": "876", "metadata": null},{"id": "877", "metadata": null},{"id": "878", "metadata": null},{"id": "879", "metadata": null},{"id": "880", "metadata": null},{"id": "881", "metadata": null},{"id": "882", "metadata": null},{"id": "883", "metadata": null},{"id": "884", "metadata": null},{"id": "885", "metadata": null},{"id": "887", "metadata": null},{"id": "888", "metadata": null},{"id": "889", "metadata": null},{"id": "890", "metadata": null},{"id": "891", "metadata": null},{"id": "892", "metadata": null},{"id": "893", "metadata": null},{"id": "894", "metadata": null},{"id": "895", "metadata": null},{"id": "896", "metadata": null},{"id": "897", "metadata": null},{"id": "899", "metadata": null},{"id": "900", "metadata": null},{"id": "901", "metadata": null},{"id": "902", "metadata": null},{"id": "906", "metadata": null},{"id": "910", "metadata": null},{"id": "911", "metadata": null},{"id": "912", "metadata": null},{"id": "913", "metadata": null},{"id": "914", "metadata": null},{"id": "915", "metadata": null},{"id": "916", "metadata": null},{"id": "917", "metadata": null},{"id": "918", "metadata": null},{"id": "919", "metadata": null},{"id": "920", "metadata": null},{"id": "921", "metadata": null},{"id": "922", "metadata": null},{"id": "925", "metadata": null},{"id": "928", "metadata": null},{"id": "929", "metadata": null},{"id": "930", "metadata": null},{"id": "931", "metadata": null},{"id": "932", "metadata": null},{"id": "933", "metadata": null},{"id": "934", "metadata": null},{"id": "935", "metadata": null},{"id": "936", "metadata": null},{"id": "937", "metadata": null},{"id": "938", "metadata": null},{"id": "939", "metadata": null},{"id": "940", "metadata": null},{"id": "941", "metadata": null},{"id": "942", "metadata": null},{"id": "943", "metadata": null},{"id": "944", "metadata": null},{"id": "945", "metadata": null},{"id": "946", "metadata": null},{"id": "947", "metadata": null},{"id": "948", "metadata": null},{"id": "949", "metadata": null},{"id": "950", "metadata": null},{"id": "951", "metadata": null},{"id": "952", "metadata": null},{"id": "953", "metadata": null},{"id": "954", "metadata": null},{"id": "955", "metadata": null},{"id": "956", "metadata": null},{"id": "957", "metadata": null},{"id": "958", "metadata": null},{"id": "959", "metadata": null},{"id": "960", "metadata": null},{"id": "962", "metadata": null},{"id": "963", "metadata": null},{"id": "964", "metadata": null},{"id": "965", "metadata": null},{"id": "966", "metadata": null},{"id": "967", "metadata": null},{"id": "968", "metadata": null},{"id": "969", "metadata": null},{"id": "970", "metadata": null},{"id": "971", "metadata": null},{"id": "972", "metadata": null},{"id": "973", "metadata": null},{"id": "974", "metadata": null},{"id": "975", "metadata": null},{"id": "976", "metadata": null},{"id": "977", "metadata": null},{"id": "978", "metadata": null},{"id": "979", "metadata": null},{"id": "980", "metadata": null},{"id": "981", "metadata": null},{"id": "982", "metadata": null},{"id": "983", "metadata": null},{"id": "984", "metadata": null},{"id": "985", "metadata": null},{"id": "987", "metadata": null},{"id": "988", "metadata": null},{"id": "990", "metadata": null},{"id": "991", "metadata": null},{"id": "992", "metadata": null},{"id": "993", "metadata": null},{"id": "994", "metadata": null},{"id": "995", "metadata": null},{"id": "996", "metadata": null},{"id": "997", "metadata": null},{"id": "998", "metadata": null},{"id": "999", "metadata": null},{"id": "1000", "metadata": null},{"id": "1002", "metadata": null},{"id": "1003", "metadata": null},{"id": "1004", "metadata": null},{"id": "1005", "metadata": null},{"id": "1006", "metadata": null},{"id": "1007", "metadata": null},{"id": "1008", "metadata": null},{"id": "1009", "metadata": null},{"id": "1010", "metadata": null},{"id": "1011", "metadata": null},{"id": "1012", "metadata": null},{"id": "1013", "metadata": null},{"id": "1014", "metadata": null},{"id": "1015", "metadata": null},{"id": "1016", "metadata": null},{"id": "1017", "metadata": null},{"id": "1018", "metadata": null},{"id": "1019", "metadata": null},{"id": "1020", "metadata": null},{"id": "1021", "metadata": null},{"id": "1022", "metadata": null},{"id": "1023", "metadata": null},{"id": "1024", "metadata": null},{"id": "1025", "metadata": null},{"id": "1026", "metadata": null},{"id": "1027", "metadata": null},{"id": "1028", "metadata": null},{"id": "1029", "metadata": null},{"id": "1030", "metadata": null},{"id": "1031", "metadata": null},{"id": "1032", "metadata": null},{"id": "1033", "metadata": null},{"id": "1034", "metadata": null},{"id": "1035", "metadata": null},{"id": "1036", "metadata": null},{"id": "1037", "metadata": null},{"id": "1038", "metadata": null},{"id": "1039", "metadata": null},{"id": "1040", "metadata": null},{"id": "1041", "metadata": null},{"id": "1042", "metadata": null},{"id": "1043", "metadata": null},{"id": "1044", "metadata": null},{"id": "1045", "metadata": null},{"id": "1046", "metadata": null},{"id": "1047", "metadata": null},{"id": "1048", "metadata": null},{"id": "1049", "metadata": null},{"id": "1050", "metadata": null},{"id": "1051", "metadata": null},{"id": "1052", "metadata": null},{"id": "1053", "metadata": null},{"id": "1054", "metadata": null},{"id": "1055", "metadata": null},{"id": "1056", "metadata": null},{"id": "1057", "metadata": null},{"id": "1058", "metadata": null},{"id": "1059", "metadata": null},{"id": "1060", "metadata": null},{"id": "1061", "metadata": null},{"id": "1062", "metadata": null},{"id": "1063", "metadata": null},{"id": "1064", "metadata": null},{"id": "1065", "metadata": null},{"id": "1066", "metadata": null},{"id": "1067", "metadata": null},{"id": "1068", "metadata": null},{"id": "1069", "metadata": null},{"id": "1070", "metadata": null},{"id": "1071", "metadata": null},{"id": "1072", "metadata": null},{"id": "1073", "metadata": null},{"id": "1074", "metadata": null},{"id": "1075", "metadata": null},{"id": "1076", "metadata": null},{"id": "1077", "metadata": null},{"id": "1078", "metadata": null},{"id": "1079", "metadata": null},{"id": "1080", "metadata": null},{"id": "1082", "metadata": null},{"id": "1083", "metadata": null},{"id": "1084", "metadata": null},{"id": "1085", "metadata": null},{"id": "1087", "metadata": null},{"id": "1088", "metadata": null},{"id": "1089", "metadata": null},{"id": "1090", "metadata": null},{"id": "1091", "metadata": null},{"id": "1092", "metadata": null},{"id": "1093", "metadata": null},{"id": "1094", "metadata": null},{"id": "1095", "metadata": null},{"id": "1096", "metadata": null},{"id": "1097", "metadata": null},{"id": "1098", "metadata": null},{"id": "1099", "metadata": null},{"id": "1100", "metadata": null},{"id": "1101", "metadata": null},{"id": "1102", "metadata": null},{"id": "1103", "metadata": null},{"id": "1104", "metadata": null},{"id": "1105", "metadata": null},{"id": "1106", "metadata": null},{"id": "1107", "metadata": null},{"id": "1108", "metadata": null},{"id": "1110", "metadata": null},{"id": "1112", "metadata": null},{"id": "1113", "metadata": null},{"id": "1114", "metadata": null},{"id": "1115", "metadata": null},{"id": "1116", "metadata": null},{"id": "1117", "metadata": null},{"id": "1118", "metadata": null},{"id": "1119", "metadata": null},{"id": "1120", "metadata": null},{"id": "1121", "metadata": null},{"id": "1122", "metadata": null},{"id": "1123", "metadata": null},{"id": "1124", "metadata": null},{"id": "1125", "metadata": null},{"id": "1126", "metadata": null},{"id": "1127", "metadata": null},{"id": "1128", "metadata": null},{"id": "1129", "metadata": null},{"id": "1130", "metadata": null},{"id": "1131", "metadata": null},{"id": "1132", "metadata": null},{"id": "1133", "metadata": null},{"id": "1134", "metadata": null},{"id": "1135", "metadata": null},{"id": "1136", "metadata": null},{"id": "1137", "metadata": null},{"id": "1138", "metadata": null},{"id": "1139", "metadata": null},{"id": "1140", "metadata": null},{"id": "1141", "metadata": null},{"id": "1142", "metadata": null},{"id": "1143", "metadata": null},{"id": "1144", "metadata": null},{"id": "1145", "metadata": null},{"id": "1146", "metadata": null},{"id": "1147", "metadata": null},{"id": "1148", "metadata": null},{"id": "1149", "metadata": null},{"id": "1150", "metadata": null},{"id": "1151", "metadata": null},{"id": "1152", "metadata": null},{"id": "1153", "metadata": null},{"id": "1154", "metadata": null},{"id": "1155", "metadata": null},{"id": "1156", "metadata": null},{"id": "1157", "metadata": null},{"id": "1159", "metadata": null},{"id": "1160", "metadata": null},{"id": "1161", "metadata": null},{"id": "1162", "metadata": null},{"id": "1163", "metadata": null},{"id": "1164", "metadata": null},{"id": "1165", "metadata": null},{"id": "1166", "metadata": null},{"id": "1168", "metadata": null},{"id": "1169", "metadata": null},{"id": "1170", "metadata": null},{"id": "1171", "metadata": null},{"id": "1172", "metadata": null},{"id": "1173", "metadata": null},{"id": "1174", "metadata": null},{"id": "1175", "metadata": null},{"id": "1176", "metadata": null},{"id": "1177", "metadata": null},{"id": "1178", "metadata": null},{"id": "1179", "metadata": null},{"id": "1180", "metadata": null},{"id": "1181", "metadata": null},{"id": "1182", "metadata": null},{"id": "1183", "metadata": null},{"id": "1184", "metadata": null},{"id": "1185", "metadata": null},{"id": "1186", "metadata": null},{"id": "1187", "metadata": null},{"id": "1188", "metadata": null},{"id": "1189", "metadata": null},{"id": "1190", "metadata": null},{"id": "1191", "metadata": null},{"id": "1192", "metadata": null},{"id": "1193", "metadata": null},{"id": "1194", "metadata": null},{"id": "1195", "metadata": null},{"id": "1197", "metadata": null},{"id": "1198", "metadata": null},{"id": "1200", "metadata": null},{"id": "1201", "metadata": null},{"id": "1202", "metadata": null},{"id": "1203", "metadata": null},{"id": "1205", "metadata": null},{"id": "1206", "metadata": null},{"id": "1207", "metadata": null},{"id": "1208", "metadata": null},{"id": "1209", "metadata": null},{"id": "1210", "metadata": null},{"id": "1211", "metadata": null},{"id": "1212", "metadata": null},{"id": "1213", "metadata": null},{"id": "1214", "metadata": null},{"id": "1215", "metadata": null},{"id": "1216", "metadata": null},{"id": "1217", "metadata": null},{"id": "1218", "metadata": null},{"id": "1219", "metadata": null},{"id": "1220", "metadata": null},{"id": "1221", "metadata": null},{"id": "1222", "metadata": null},{"id": "1223", "metadata": null},{"id": "1224", "metadata": null},{"id": "1225", "metadata": null},{"id": "1226", "metadata": null},{"id": "1227", "metadata": null},{"id": "1228", "metadata": null},{"id": "1229", "metadata": null},{"id": "1230", "metadata": null},{"id": "1231", "metadata": null},{"id": "1232", "metadata": null},{"id": "1233", "metadata": null},{"id": "1234", "metadata": null},{"id": "1235", "metadata": null},{"id": "1236", "metadata": null},{"id": "1237", "metadata": null},{"id": "1238", "metadata": null},{"id": "1239", "metadata": null},{"id": "1240", "metadata": null},{"id": "1241", "metadata": null},{"id": "1242", "metadata": null},{"id": "1243", "metadata": null},{"id": "1244", "metadata": null},{"id": "1245", "metadata": null},{"id": "1246", "metadata": null},{"id": "1247", "metadata": null},{"id": "1248", "metadata": null},{"id": "1249", "metadata": null},{"id": "1250", "metadata": null},{"id": "1251", "metadata": null},{"id": "1252", "metadata": null},{"id": "1253", "metadata": null},{"id": "1254", "metadata": null},{"id": "1255", "metadata": null},{"id": "1256", "metadata": null},{"id": "1257", "metadata": null},{"id": "1258", "metadata": null},{"id": "1259", "metadata": null},{"id": "1261", "metadata": null},{"id": "1262", "metadata": null},{"id": "1263", "metadata": null},{"id": "1264", "metadata": null},{"id": "1265", "metadata": null},{"id": "1267", "metadata": null},{"id": "1268", "metadata": null},{"id": "1269", "metadata": null},{"id": "1270", "metadata": null},{"id": "1271", "metadata": null},{"id": "1272", "metadata": null},{"id": "1273", "metadata": null},{"id": "1274", "metadata": null},{"id": "1275", "metadata": null},{"id": "1276", "metadata": null},{"id": "1277", "metadata": null},{"id": "1278", "metadata": null},{"id": "1279", "metadata": null},{"id": "1280", "metadata": null},{"id": "1281", "metadata": null},{"id": "1283", "metadata": null},{"id": "1284", "metadata": null},{"id": "1285", "metadata": null},{"id": "1286", "metadata": null},{"id": "1287", "metadata": null},{"id": "1288", "metadata": null},{"id": "1289", "metadata": null},{"id": "1290", "metadata": null},{"id": "1291", "metadata": null},{"id": "1292", "metadata": null},{"id": "1293", "metadata": null},{"id": "1294", "metadata": null},{"id": "1295", "metadata": null},{"id": "1296", "metadata": null},{"id": "1297", "metadata": null},{"id": "1298", "metadata": null},{"id": "1299", "metadata": null},{"id": "1300", "metadata": null},{"id": "1301", "metadata": null},{"id": "1302", "metadata": null},{"id": "1303", "metadata": null},{"id": "1304", "metadata": null},{"id": "1305", "metadata": null},{"id": "1306", "metadata": null},{"id": "1307", "metadata": null},{"id": "1308", "metadata": null},{"id": "1309", "metadata": null},{"id": "1310", "metadata": null},{"id": "1311", "metadata": null},{"id": "1312", "metadata": null},{"id": "1313", "metadata": null},{"id": "1314", "metadata": null},{"id": "1316", "metadata": null},{"id": "1317", "metadata": null},{"id": "1318", "metadata": null},{"id": "1319", "metadata": null},{"id": "1320", "metadata": null},{"id": "1321", "metadata": null},{"id": "1322", "metadata": null},{"id": "1323", "metadata": null},{"id": "1324", "metadata": null},{"id": "1325", "metadata": null},{"id": "1326", "metadata": null},{"id": "1327", "metadata": null},{"id": "1328", "metadata": null},{"id": "1329", "metadata": null},{"id": "1330", "metadata": null},{"id": "1331", "metadata": null},{"id": "1332", "metadata": null},{"id": "1333", "metadata": null},{"id": "1334", "metadata": null},{"id": "1335", "metadata": null},{"id": "1336", "metadata": null},{"id": "1337", "metadata": null},{"id": "1338", "metadata": null},{"id": "1339", "metadata": null},{"id": "1340", "metadata": null},{"id": "1342", "metadata": null},{"id": "1343", "metadata": null},{"id": "1344", "metadata": null},{"id": "1345", "metadata": null},{"id": "1346", "metadata": null},{"id": "1347", "metadata": null},{"id": "1349", "metadata": null},{"id": "1350", "metadata": null},{"id": "1351", "metadata": null},{"id": "1352", "metadata": null},{"id": "1353", "metadata": null},{"id": "1354", "metadata": null},{"id": "1355", "metadata": null},{"id": "1356", "metadata": null},{"id": "1357", "metadata": null},{"id": "1358", "metadata": null},{"id": "1359", "metadata": null},{"id": "1360", "metadata": null},{"id": "1361", "metadata": null},{"id": "1362", "metadata": null},{"id": "1363", "metadata": null},{"id": "1364", "metadata": null},{"id": "1365", "metadata": null},{"id": "1366", "metadata": null},{"id": "1367", "metadata": null},{"id": "1368", "metadata": null},{"id": "1369", "metadata": null},{"id": "1370", "metadata": null},{"id": "1371", "metadata": null},{"id": "1372", "metadata": null},{"id": "1373", "metadata": null},{"id": "1374", "metadata": null},{"id": "1375", "metadata": null},{"id": "1376", "metadata": null},{"id": "1377", "metadata": null},{"id": "1378", "metadata": null},{"id": "1379", "metadata": null},{"id": "1380", "metadata": null},{"id": "1381", "metadata": null},{"id": "1382", "metadata": null},{"id": "1383", "metadata": null},{"id": "1384", "metadata": null},{"id": "1385", "metadata": null},{"id": "1386", "metadata": null},{"id": "1387", "metadata": null},{"id": "1388", "metadata": null},{"id": "1389", "metadata": null},{"id": "1390", "metadata": null},{"id": "1391", "metadata": null},{"id": "1393", "metadata": null},{"id": "1394", "metadata": null},{"id": "1395", "metadata": null},{"id": "1396", "metadata": null},{"id": "1397", "metadata": null},{"id": "1398", "metadata": null},{"id": "1399", "metadata": null},{"id": "1400", "metadata": null},{"id": "1401", "metadata": null},{"id": "1402", "metadata": null},{"id": "1403", "metadata": null},{"id": "1404", "metadata": null},{"id": "1406", "metadata": null},{"id": "1407", "metadata": null},{"id": "1408", "metadata": null},{"id": "1409", "metadata": null},{"id": "1410", "metadata": null},{"id": "1411", "metadata": null},{"id": "1412", "metadata": null},{"id": "1413", "metadata": null},{"id": "1414", "metadata": null},{"id": "1415", "metadata": null},{"id": "1416", "metadata": null},{"id": "1417", "metadata": null},{"id": "1418", "metadata": null},{"id": "1419", "metadata": null},{"id": "1420", "metadata": null},{"id": "1421", "metadata": null},{"id": "1422", "metadata": null},{"id": "1423", "metadata": null},{"id": "1424", "metadata": null},{"id": "1425", "metadata": null},{"id": "1426", "metadata": null},{"id": "1427", "metadata": null},{"id": "1428", "metadata": null},{"id": "1429", "metadata": null},{"id": "1430", "metadata": null},{"id": "1431", "metadata": null},{"id": "1432", "metadata": null},{"id": "1433", "metadata": null},{"id": "1434", "metadata": null},{"id": "1435", "metadata": null},{"id": "1436", "metadata": null},{"id": "1437", "metadata": null},{"id": "1438", "metadata": null},{"id": "1439", "metadata": null},{"id": "1440", "metadata": null},{"id": "1441", "metadata": null},{"id": "1442", "metadata": null},{"id": "1443", "metadata": null},{"id": "1444", "metadata": null},{"id": "1445", "metadata": null},{"id": "1446", "metadata": null},{"id": "1447", "metadata": null},{"id": "1448", "metadata": null},{"id": "1450", "metadata": null},{"id": "1451", "metadata": null},{"id": "1453", "metadata": null},{"id": "1454", "metadata": null},{"id": "1455", "metadata": null},{"id": "1456", "metadata": null},{"id": "1457", "metadata": null},{"id": "1458", "metadata": null},{"id": "1459", "metadata": null},{"id": "1460", "metadata": null},{"id": "1461", "metadata": null},{"id": "1462", "metadata": null},{"id": "1463", "metadata": null},{"id": "1464", "metadata": null},{"id": "1465", "metadata": null},{"id": "1466", "metadata": null},{"id": "1467", "metadata": null},{"id": "1468", "metadata": null},{"id": "1469", "metadata": null},{"id": "1470", "metadata": null},{"id": "1472", "metadata": null},{"id": "1473", "metadata": null},{"id": "1474", "metadata": null},{"id": "1475", "metadata": null},{"id": "1476", "metadata": null},{"id": "1477", "metadata": null},{"id": "1478", "metadata": null},{"id": "1479", "metadata": null},{"id": "1480", "metadata": null},{"id": "1481", "metadata": null},{"id": "1482", "metadata": null},{"id": "1483", "metadata": null},{"id": "1484", "metadata": null},{"id": "1485", "metadata": null},{"id": "1486", "metadata": null},{"id": "1487", "metadata": null},{"id": "1489", "metadata": null},{"id": "1490", "metadata": null},{"id": "1491", "metadata": null},{"id": "1492", "metadata": null},{"id": "1493", "metadata": null},{"id": "1494", "metadata": null},{"id": "1495", "metadata": null},{"id": "1496", "metadata": null},{"id": "1497", "metadata": null},{"id": "1498", "metadata": null},{"id": "1499", "metadata": null},{"id": "1500", "metadata": null},{"id": "1501", "metadata": null},{"id": "1502", "metadata": null},{"id": "1503", "metadata": null},{"id": "1504", "metadata": null},{"id": "1505", "metadata": null},{"id": "1506", "metadata": null},{"id": "1507", "metadata": null},{"id": "1508", "metadata": null},{"id": "1509", "metadata": null},{"id": "1510", "metadata": null},{"id": "1511", "metadata": null},{"id": "1512", "metadata": null},{"id": "1513", "metadata": null},{"id": "1514", "metadata": null},{"id": "1515", "metadata": null},{"id": "1516", "metadata": null},{"id": "1517", "metadata": null},{"id": "1518", "metadata": null},{"id": "1519", "metadata": null},{"id": "1520", "metadata": null},{"id": "1521", "metadata": null},{"id": "1522", "metadata": null},{"id": "1523", "metadata": null},{"id": "1524", "metadata": null},{"id": "1525", "metadata": null},{"id": "1526", "metadata": null},{"id": "1527", "metadata": null},{"id": "1528", "metadata": null},{"id": "1529", "metadata": null},{"id": "1530", "metadata": null},{"id": "1531", "metadata": null},{"id": "1532", "metadata": null},{"id": "1533", "metadata": null},{"id": "1534", "metadata": null},{"id": "1535", "metadata": null},{"id": "1536", "metadata": null},{"id": "1537", "metadata": null},{"id": "1538", "metadata": null},{"id": "1539", "metadata": null},{"id": "1540", "metadata": null},{"id": "1541", "metadata": null},{"id": "1542", "metadata": null},{"id": "1543", "metadata": null},{"id": "1544", "metadata": null},{"id": "1545", "metadata": null},{"id": "1546", "metadata": null},{"id": "1547", "metadata": null},{"id": "1548", "metadata": null},{"id": "1549", "metadata": null},{"id": "1550", "metadata": null},{"id": "1551", "metadata": null},{"id": "1552", "metadata": null},{"id": "1553", "metadata": null},{"id": "1554", "metadata": null},{"id": "1555", "metadata": null},{"id": "1556", "metadata": null},{"id": "1557", "metadata": null},{"id": "1558", "metadata": null},{"id": "1559", "metadata": null},{"id": "1560", "metadata": null},{"id": "1561", "metadata": null},{"id": "1562", "metadata": null},{"id": "1563", "metadata": null},{"id": "1564", "metadata": null},{"id": "1565", "metadata": null},{"id": "1566", "metadata": null},{"id": "1567", "metadata": null},{"id": "1568", "metadata": null},{"id": "1570", "metadata": null},{"id": "1571", "metadata": null},{"id": "1572", "metadata": null},{"id": "1573", "metadata": null},{"id": "1574", "metadata": null},{"id": "1575", "metadata": null},{"id": "1576", "metadata": null},{"id": "1577", "metadata": null},{"id": "1578", "metadata": null},{"id": "1579", "metadata": null},{"id": "1580", "metadata": null},{"id": "1581", "metadata": null},{"id": "1582", "metadata": null},{"id": "1583", "metadata": null},{"id": "1584", "metadata": null},{"id": "1585", "metadata": null},{"id": "1586", "metadata": null},{"id": "1587", "metadata": null},{"id": "1588", "metadata": null},{"id": "1589", "metadata": null},{"id": "1590", "metadata": null},{"id": "1591", "metadata": null},{"id": "1592", "metadata": null},{"id": "1593", "metadata": null},{"id": "1594", "metadata": null},{"id": "1595", "metadata": null},{"id": "1596", "metadata": null},{"id": "1597", "metadata": null},{"id": "1598", "metadata": null},{"id": "1599", "metadata": null},{"id": "1600", "metadata": null},{"id": "1601", "metadata": null},{"id": "1602", "metadata": null},{"id": "1603", "metadata": null},{"id": "1604", "metadata": null},{"id": "1605", "metadata": null},{"id": "1606", "metadata": null},{"id": "1607", "metadata": null},{"id": "1608", "metadata": null},{"id": "1609", "metadata": null},{"id": "1610", "metadata": null},{"id": "1611", "metadata": null},{"id": "1612", "metadata": null},{"id": "1613", "metadata": null},{"id": "1614", "metadata": null},{"id": "1615", "metadata": null},{"id": "1616", "metadata": null},{"id": "1617", "metadata": null},{"id": "1618", "metadata": null},{"id": "1619", "metadata": null},{"id": "1620", "metadata": null},{"id": "1621", "metadata": null},{"id": "1622", "metadata": null},{"id": "1623", "metadata": null},{"id": "1624", "metadata": null},{"id": "1626", "metadata": null},{"id": "1627", "metadata": null},{"id": "1628", "metadata": null},{"id": "1629", "metadata": null},{"id": "1630", "metadata": null},{"id": "1631", "metadata": null},{"id": "1632", "metadata": null},{"id": "1633", "metadata": null},{"id": "1634", "metadata": null},{"id": "1635", "metadata": null},{"id": "1636", "metadata": null},{"id": "1637", "metadata": null},{"id": "1638", "metadata": null},{"id": "1639", "metadata": null},{"id": "1640", "metadata": null},{"id": "1641", "metadata": null},{"id": "1643", "metadata": null},{"id": "1644", "metadata": null},{"id": "1645", "metadata": null},{"id": "1647", "metadata": null},{"id": "1648", "metadata": null},{"id": "1649", "metadata": null},{"id": "1650", "metadata": null},{"id": "1651", "metadata": null},{"id": "1652", "metadata": null},{"id": "1653", "metadata": null},{"id": "1654", "metadata": null},{"id": "1655", "metadata": null},{"id": "1656", "metadata": null},{"id": "1657", "metadata": null},{"id": "1658", "metadata": null},{"id": "1659", "metadata": null},{"id": "1660", "metadata": null},{"id": "1661", "metadata": null},{"id": "1662", "metadata": null},{"id": "1663", "metadata": null},{"id": "1664", "metadata": null},{"id": "1665", "metadata": null},{"id": "1666", "metadata": null},{"id": "1667", "metadata": null},{"id": "1668", "metadata": null},{"id": "1669", "metadata": null},{"id": "1670", "metadata": null},{"id": "1671", "metadata": null},{"id": "1672", "metadata": null},{"id": "1673", "metadata": null},{"id": "1674", "metadata": null},{"id": "1675", "metadata": null},{"id": "1676", "metadata": null},{"id": "1677", "metadata": null},{"id": "1678", "metadata": null},{"id": "1679", "metadata": null},{"id": "1680", "metadata": null},{"id": "1681", "metadata": null},{"id": "1682", "metadata": null},{"id": "1683", "metadata": null},{"id": "1684", "metadata": null},{"id": "1685", "metadata": null},{"id": "1686", "metadata": null},{"id": "1687", "metadata": null},{"id": "1688", "metadata": null},{"id": "1689", "metadata": null},{"id": "1690", "metadata": null},{"id": "1691", "metadata": null},{"id": "1692", "metadata": null},{"id": "1693", "metadata": null},{"id": "1694", "metadata": null},{"id": "1695", "metadata": null},{"id": "1696", "metadata": null},{"id": "1697", "metadata": null},{"id": "1698", "metadata": null},{"id": "1699", "metadata": null},{"id": "1700", "metadata": null},{"id": "1701", "metadata": null},{"id": "1702", "metadata": null},{"id": "1703", "metadata": null},{"id": "1704", "metadata": null},{"id": "1706", "metadata": null},{"id": "1707", "metadata": null},{"id": "1708", "metadata": null},{"id": "1709", "metadata": null},{"id": "1710", "metadata": null},{"id": "1711", "metadata": null},{"id": "1712", "metadata": null},{"id": "1713", "metadata": null},{"id": "1714", "metadata": null},{"id": "1715", "metadata": null},{"id": "1716", "metadata": null},{"id": "1717", "metadata": null},{"id": "1718", "metadata": null},{"id": "1719", "metadata": null},{"id": "1720", "metadata": null},{"id": "1721", "metadata": null},{"id": "1722", "metadata": null},{"id": "1723", "metadata": null},{"id": "1724", "metadata": null},{"id": "1725", "metadata": null},{"id": "1726", "metadata": null},{"id": "1727", "metadata": null},{"id": "1729", "metadata": null},{"id": "1730", "metadata": null},{"id": "1731", "metadata": null},{"id": "1732", "metadata": null},{"id": "1733", "metadata": null},{"id": "1735", "metadata": null},{"id": "1737", "metadata": null},{"id": "1738", "metadata": null},{"id": "1739", "metadata": null},{"id": "1740", "metadata": null},{"id": "1741", "metadata": null},{"id": "1743", "metadata": null},{"id": "1744", "metadata": null},{"id": "1745", "metadata": null},{"id": "1746", "metadata": null},{"id": "1747", "metadata": null},{"id": "1748", "metadata": null},{"id": "1749", "metadata": null},{"id": "1750", "metadata": null},{"id": "1751", "metadata": null},{"id": "1752", "metadata": null},{"id": "1753", "metadata": null},{"id": "1754", "metadata": null},{"id": "1755", "metadata": null},{"id": "1756", "metadata": null},{"id": "1757", "metadata": null},{"id": "1758", "metadata": null},{"id": "1760", "metadata": null},{"id": "1761", "metadata": null},{"id": "1762", "metadata": null},{"id": "1763", "metadata": null},{"id": "1764", "metadata": null},{"id": "1765", "metadata": null},{"id": "1766", "metadata": null},{"id": "1767", "metadata": null},{"id": "1768", "metadata": null},{"id": "1769", "metadata": null},{"id": "1770", "metadata": null},{"id": "1771", "metadata": null},{"id": "1772", "metadata": null},{"id": "1773", "metadata": null},{"id": "1774", "metadata": null},{"id": "1775", "metadata": null},{"id": "1776", "metadata": null},{"id": "1777", "metadata": null},{"id": "1779", "metadata": null},{"id": "1780", "metadata": null},{"id": "1781", "metadata": null},{"id": "1782", "metadata": null},{"id": "1783", "metadata": null},{"id": "1784", "metadata": null},{"id": "1785", "metadata": null},{"id": "1786", "metadata": null},{"id": "1787", "metadata": null},{"id": "1788", "metadata": null},{"id": "1789", "metadata": null},{"id": "1790", "metadata": null},{"id": "1791", "metadata": null},{"id": "1792", "metadata": null},{"id": "1793", "metadata": null},{"id": "1794", "metadata": null},{"id": "1796", "metadata": null},{"id": "1797", "metadata": null},{"id": "1798", "metadata": null},{"id": "1799", "metadata": null},{"id": "1800", "metadata": null},{"id": "1801", "metadata": null},{"id": "1802", "metadata": null},{"id": "1803", "metadata": null},{"id": "1804", "metadata": null},{"id": "1805", "metadata": null},{"id": "1806", "metadata": null},{"id": "1807", "metadata": null},{"id": "1808", "metadata": null},{"id": "1809", "metadata": null},{"id": "1810", "metadata": null},{"id": "1811", "metadata": null},{"id": "1814", "metadata": null},{"id": "1815", "metadata": null},{"id": "1816", "metadata": null},{"id": "1817", "metadata": null},{"id": "1818", "metadata": null},{"id": "1819", "metadata": null},{"id": "1820", "metadata": null},{"id": "1821", "metadata": null},{"id": "1822", "metadata": null},{"id": "1823", "metadata": null},{"id": "1824", "metadata": null},{"id": "1825", "metadata": null},{"id": "1826", "metadata": null},{"id": "1827", "metadata": null},{"id": "1828", "metadata": null},{"id": "1829", "metadata": null},{"id": "1831", "metadata": null},{"id": "1832", "metadata": null},{"id": "1833", "metadata": null},{"id": "1834", "metadata": null},{"id": "1835", "metadata": null},{"id": "1836", "metadata": null},{"id": "1837", "metadata": null},{"id": "1838", "metadata": null},{"id": "1839", "metadata": null},{"id": "1840", "metadata": null},{"id": "1841", "metadata": null},{"id": "1842", "metadata": null},{"id": "1843", "metadata": null},{"id": "1844", "metadata": null},{"id": "1845", "metadata": null},{"id": "1846", "metadata": null},{"id": "1848", "metadata": null},{"id": "1849", "metadata": null},{"id": "1850", "metadata": null},{"id": "1851", "metadata": null},{"id": "1852", "metadata": null},{"id": "1853", "metadata": null},{"id": "1856", "metadata": null},{"id": "1857", "metadata": null},{"id": "1858", "metadata": null},{"id": "1859", "metadata": null},{"id": "1861", "metadata": null},{"id": "1864", "metadata": null},{"id": "1866", "metadata": null},{"id": "1867", "metadata": null},{"id": "1869", "metadata": null},{"id": "1870", "metadata": null},{"id": "1871", "metadata": null},{"id": "1872", "metadata": null},{"id": "1873", "metadata": null},{"id": "1874", "metadata": null},{"id": "1875", "metadata": null},{"id": "1876", "metadata": null},{"id": "1877", "metadata": null},{"id": "1878", "metadata": null},{"id": "1879", "metadata": null},{"id": "1880", "metadata": null},{"id": "1881", "metadata": null},{"id": "1883", "metadata": null},{"id": "1884", "metadata": null},{"id": "1885", "metadata": null},{"id": "1886", "metadata": null},{"id": "1887", "metadata": null},{"id": "1888", "metadata": null},{"id": "1889", "metadata": null},{"id": "1890", "metadata": null},{"id": "1892", "metadata": null},{"id": "1893", "metadata": null},{"id": "1894", "metadata": null},{"id": "1895", "metadata": null},{"id": "1896", "metadata": null},{"id": "1897", "metadata": null},{"id": "1898", "metadata": null},{"id": "1899", "metadata": null},{"id": "1900", "metadata": null},{"id": "1901", "metadata": null},{"id": "1902", "metadata": null},{"id": "1903", "metadata": null},{"id": "1904", "metadata": null},{"id": "1905", "metadata": null},{"id": "1906", "metadata": null},{"id": "1907", "metadata": null},{"id": "1908", "metadata": null},{"id": "1909", "metadata": null},{"id": "1910", "metadata": null},{"id": "1911", "metadata": null},{"id": "1912", "metadata": null},{"id": "1913", "metadata": null},{"id": "1914", "metadata": null},{"id": "1915", "metadata": null},{"id": "1917", "metadata": null},{"id": "1918", "metadata": null},{"id": "1919", "metadata": null},{"id": "1920", "metadata": null},{"id": "1921", "metadata": null},{"id": "1922", "metadata": null},{"id": "1923", "metadata": null},{"id": "1924", "metadata": null},{"id": "1925", "metadata": null},{"id": "1926", "metadata": null},{"id": "1928", "metadata": null},{"id": "1929", "metadata": null},{"id": "1930", "metadata": null},{"id": "1931", "metadata": null},{"id": "1932", "metadata": null},{"id": "1933", "metadata": null},{"id": "1934", "metadata": null},{"id": "1935", "metadata": null},{"id": "1936", "metadata": null},{"id": "1937", "metadata": null},{"id": "1938", "metadata": null},{"id": "1939", "metadata": null},{"id": "1940", "metadata": null},{"id": "1941", "metadata": null},{"id": "1942", "metadata": null},{"id": "1943", "metadata": null},{"id": "1944", "metadata": null},{"id": "1945", "metadata": null},{"id": "1946", "metadata": null},{"id": "1947", "metadata": null},{"id": "1948", "metadata": null},{"id": "1949", "metadata": null},{"id": "1950", "metadata": null},{"id": "1951", "metadata": null},{"id": "1953", "metadata": null},{"id": "1954", "metadata": null},{"id": "1955", "metadata": null},{"id": "1956", "metadata": null},{"id": "1957", "metadata": null},{"id": "1958", "metadata": null},{"id": "1959", "metadata": null},{"id": "1961", "metadata": null},{"id": "1962", "metadata": null},{"id": "1963", "metadata": null},{"id": "1964", "metadata": null},{"id": "1965", "metadata": null},{"id": "1966", "metadata": null},{"id": "1967", "metadata": null},{"id": "1968", "metadata": null},{"id": "1969", "metadata": null},{"id": "1970", "metadata": null},{"id": "1971", "metadata": null},{"id": "1972", "metadata": null},{"id": "1973", "metadata": null},{"id": "1974", "metadata": null},{"id": "1975", "metadata": null},{"id": "1976", "metadata": null},{"id": "1977", "metadata": null},{"id": "1978", "metadata": null},{"id": "1979", "metadata": null},{"id": "1980", "metadata": null},{"id": "1981", "metadata": null},{"id": "1983", "metadata": null},{"id": "1984", "metadata": null},{"id": "1985", "metadata": null},{"id": "1986", "metadata": null},{"id": "1987", "metadata": null},{"id": "1988", "metadata": null},{"id": "1989", "metadata": null},{"id": "1990", "metadata": null},{"id": "1991", "metadata": null},{"id": "1992", "metadata": null},{"id": "1993", "metadata": null},{"id": "1994", "metadata": null},{"id": "1995", "metadata": null},{"id": "1996", "metadata": null},{"id": "1997", "metadata": null},{"id": "1998", "metadata": null},{"id": "1999", "metadata": null},{"id": "2000", "metadata": null},{"id": "2001", "metadata": null},{"id": "2002", "metadata": null},{"id": "2003", "metadata": null},{"id": "2004", "metadata": null},{"id": "2005", "metadata": null},{"id": "2006", "metadata": null},{"id": "2007", "metadata": null},{"id": "2008", "metadata": null},{"id": "2009", "metadata": null},{"id": "2010", "metadata": null},{"id": "2011", "metadata": null},{"id": "2012", "metadata": null},{"id": "2013", "metadata": null},{"id": "2014", "metadata": null},{"id": "2015", "metadata": null},{"id": "2016", "metadata": null},{"id": "2017", "metadata": null},{"id": "2019", "metadata": null},{"id": "2020", "metadata": null},{"id": "2021", "metadata": null},{"id": "2023", "metadata": null},{"id": "2024", "metadata": null},{"id": "2025", "metadata": null},{"id": "2026", "metadata": null},{"id": "2027", "metadata": null},{"id": "2028", "metadata": null},{"id": "2029", "metadata": null},{"id": "2030", "metadata": null},{"id": "2031", "metadata": null},{"id": "2032", "metadata": null},{"id": "2033", "metadata": null},{"id": "2034", "metadata": null},{"id": "2035", "metadata": null},{"id": "2036", "metadata": null},{"id": "2037", "metadata": null},{"id": "2038", "metadata": null},{"id": "2039", "metadata": null},{"id": "2041", "metadata": null},{"id": "2042", "metadata": null},{"id": "2043", "metadata": null},{"id": "2044", "metadata": null},{"id": "2045", "metadata": null},{"id": "2047", "metadata": null},{"id": "2048", "metadata": null},{"id": "2049", "metadata": null},{"id": "2050", "metadata": null},{"id": "2051", "metadata": null},{"id": "2052", "metadata": null},{"id": "2053", "metadata": null},{"id": "2054", "metadata": null},{"id": "2055", "metadata": null},{"id": "2056", "metadata": null},{"id": "2057", "metadata": null},{"id": "2058", "metadata": null},{"id": "2059", "metadata": null},{"id": "2060", "metadata": null},{"id": "2061", "metadata": null},{"id": "2062", "metadata": null},{"id": "2063", "metadata": null},{"id": "2064", "metadata": null},{"id": "2065", "metadata": null},{"id": "2066", "metadata": null},{"id": "2067", "metadata": null},{"id": "2068", "metadata": null},{"id": "2069", "metadata": null},{"id": "2070", "metadata": null},{"id": "2071", "metadata": null},{"id": "2072", "metadata": null},{"id": "2074", "metadata": null},{"id": "2075", "metadata": null},{"id": "2076", "metadata": null},{"id": "2077", "metadata": null},{"id": "2078", "metadata": null},{"id": "2079", "metadata": null},{"id": "2080", "metadata": null},{"id": "2081", "metadata": null},{"id": "2082", "metadata": null},{"id": "2083", "metadata": null},{"id": "2084", "metadata": null},{"id": "2085", "metadata": null},{"id": "2086", "metadata": null},{"id": "2087", "metadata": null},{"id": "2088", "metadata": null},{"id": "2089", "metadata": null},{"id": "2090", "metadata": null},{"id": "2091", "metadata": null},{"id": "2092", "metadata": null},{"id": "2093", "metadata": null},{"id": "2094", "metadata": null},{"id": "2095", "metadata": null},{"id": "2096", "metadata": null},{"id": "2097", "metadata": null},{"id": "2098", "metadata": null},{"id": "2099", "metadata": null},{"id": "2100", "metadata": null},{"id": "2102", "metadata": null},{"id": "2103", "metadata": null},{"id": "2104", "metadata": null},{"id": "2105", "metadata": null},{"id": "2106", "metadata": null},{"id": "2107", "metadata": null},{"id": "2108", "metadata": null},{"id": "2109", "metadata": null},{"id": "2110", "metadata": null},{"id": "2111", "metadata": null},{"id": "2112", "metadata": null},{"id": "2113", "metadata": null},{"id": "2114", "metadata": null},{"id": "2115", "metadata": null},{"id": "2116", "metadata": null},{"id": "2117", "metadata": null},{"id": "2118", "metadata": null},{"id": "2119", "metadata": null},{"id": "2120", "metadata": null},{"id": "2121", "metadata": null},{"id": "2122", "metadata": null},{"id": "2123", "metadata": null},{"id": "2124", "metadata": null},{"id": "2125", "metadata": null},{"id": "2126", "metadata": null},{"id": "2127", "metadata": null},{"id": "2128", "metadata": null},{"id": "2129", "metadata": null},{"id": "2130", "metadata": null},{"id": "2131", "metadata": null},{"id": "2132", "metadata": null},{"id": "2133", "metadata": null},{"id": "2134", "metadata": null},{"id": "2135", "metadata": null},{"id": "2136", "metadata": null},{"id": "2137", "metadata": null},{"id": "2138", "metadata": null},{"id": "2139", "metadata": null},{"id": "2140", "metadata": null},{"id": "2141", "metadata": null},{"id": "2142", "metadata": null},{"id": "2143", "metadata": null},{"id": "2144", "metadata": null},{"id": "2145", "metadata": null},{"id": "2146", "metadata": null},{"id": "2147", "metadata": null},{"id": "2150", "metadata": null},{"id": "2151", "metadata": null},{"id": "2152", "metadata": null},{"id": "2153", "metadata": null},{"id": "2154", "metadata": null},{"id": "2155", "metadata": null},{"id": "2156", "metadata": null},{"id": "2159", "metadata": null},{"id": "2161", "metadata": null},{"id": "2163", "metadata": null},{"id": "2164", "metadata": null},{"id": "2165", "metadata": null},{"id": "2166", "metadata": null},{"id": "2168", "metadata": null},{"id": "2169", "metadata": null},{"id": "2170", "metadata": null},{"id": "2171", "metadata": null},{"id": "2172", "metadata": null},{"id": "2174", "metadata": null},{"id": "2175", "metadata": null},{"id": "2176", "metadata": null},{"id": "2177", "metadata": null},{"id": "2178", "metadata": null},{"id": "2179", "metadata": null},{"id": "2180", "metadata": null},{"id": "2181", "metadata": null},{"id": "2182", "metadata": null},{"id": "2183", "metadata": null},{"id": "2184", "metadata": null},{"id": "2185", "metadata": null},{"id": "2186", "metadata": null},{"id": "2187", "metadata": null},{"id": "2188", "metadata": null},{"id": "2189", "metadata": null},{"id": "2190", "metadata": null},{"id": "2191", "metadata": null},{"id": "2192", "metadata": null},{"id": "2193", "metadata": null},{"id": "2194", "metadata": null},{"id": "2195", "metadata": null},{"id": "2196", "metadata": null},{"id": "2197", "metadata": null},{"id": "2198", "metadata": null},{"id": "2199", "metadata": null},{"id": "2200", "metadata": null},{"id": "2201", "metadata": null},{"id": "2202", "metadata": null},{"id": "2203", "metadata": null},{"id": "2205", "metadata": null},{"id": "2206", "metadata": null},{"id": "2207", "metadata": null},{"id": "2208", "metadata": null},{"id": "2210", "metadata": null},{"id": "2211", "metadata": null},{"id": "2212", "metadata": null},{"id": "2213", "metadata": null},{"id": "2214", "metadata": null},{"id": "2215", "metadata": null},{"id": "2216", "metadata": null},{"id": "2218", "metadata": null},{"id": "2219", "metadata": null},{"id": "2220", "metadata": null},{"id": "2221", "metadata": null},{"id": "2222", "metadata": null},{"id": "2223", "metadata": null},{"id": "2224", "metadata": null},{"id": "2225", "metadata": null},{"id": "2226", "metadata": null},{"id": "2227", "metadata": null},{"id": "2228", "metadata": null},{"id": "2229", "metadata": null},{"id": "2230", "metadata": null},{"id": "2231", "metadata": null},{"id": "2232", "metadata": null},{"id": "2233", "metadata": null},{"id": "2234", "metadata": null},{"id": "2235", "metadata": null},{"id": "2236", "metadata": null},{"id": "2237", "metadata": null},{"id": "2238", "metadata": null},{"id": "2239", "metadata": null},{"id": "2240", "metadata": null},{"id": "2241", "metadata": null},{"id": "2242", "metadata": null},{"id": "2243", "metadata": null},{"id": "2244", "metadata": null},{"id": "2245", "metadata": null},{"id": "2246", "metadata": null},{"id": "2247", "metadata": null},{"id": "2248", "metadata": null},{"id": "2249", "metadata": null},{"id": "2250", "metadata": null},{"id": "2251", "metadata": null},{"id": "2252", "metadata": null},{"id": "2253", "metadata": null},{"id": "2254", "metadata": null},{"id": "2255", "metadata": null},{"id": "2256", "metadata": null},{"id": "2257", "metadata": null},{"id": "2258", "metadata": null},{"id": "2259", "metadata": null},{"id": "2260", "metadata": null},{"id": "2261", "metadata": null},{"id": "2262", "metadata": null},{"id": "2263", "metadata": null},{"id": "2264", "metadata": null},{"id": "2265", "metadata": null},{"id": "2266", "metadata": null},{"id": "2267", "metadata": null},{"id": "2268", "metadata": null},{"id": "2269", "metadata": null},{"id": "2270", "metadata": null},{"id": "2271", "metadata": null},{"id": "2272", "metadata": null},{"id": "2273", "metadata": null},{"id": "2274", "metadata": null},{"id": "2275", "metadata": null},{"id": "2276", "metadata": null},{"id": "2277", "metadata": null},{"id": "2278", "metadata": null},{"id": "2279", "metadata": null},{"id": "2280", "metadata": null},{"id": "2281", "metadata": null},{"id": "2282", "metadata": null},{"id": "2283", "metadata": null},{"id": "2284", "metadata": null},{"id": "2285", "metadata": null},{"id": "2286", "metadata": null},{"id": "2287", "metadata": null},{"id": "2288", "metadata": null},{"id": "2289", "metadata": null},{"id": "2290", "metadata": null},{"id": "2291", "metadata": null},{"id": "2292", "metadata": null},{"id": "2293", "metadata": null},{"id": "2294", "metadata": null},{"id": "2295", "metadata": null},{"id": "2296", "metadata": null},{"id": "2297", "metadata": null},{"id": "2298", "metadata": null},{"id": "2299", "metadata": null},{"id": "2300", "metadata": null},{"id": "2301", "metadata": null},{"id": "2302", "metadata": null},{"id": "2303", "metadata": null},{"id": "2304", "metadata": null},{"id": "2305", "metadata": null},{"id": "2306", "metadata": null},{"id": "2307", "metadata": null},{"id": "2308", "metadata": null},{"id": "2309", "metadata": null},{"id": "2310", "metadata": null},{"id": "2311", "metadata": null},{"id": "2312", "metadata": null},{"id": "2314", "metadata": null},{"id": "2315", "metadata": null},{"id": "2316", "metadata": null},{"id": "2317", "metadata": null},{"id": "2318", "metadata": null},{"id": "2319", "metadata": null},{"id": "2320", "metadata": null},{"id": "2321", "metadata": null},{"id": "2323", "metadata": null},{"id": "2324", "metadata": null},{"id": "2325", "metadata": null},{"id": "2326", "metadata": null},{"id": "2327", "metadata": null},{"id": "2328", "metadata": null},{"id": "2329", "metadata": null},{"id": "2330", "metadata": null},{"id": "2331", "metadata": null},{"id": "2332", "metadata": null},{"id": "2333", "metadata": null},{"id": "2334", "metadata": null},{"id": "2335", "metadata": null},{"id": "2336", "metadata": null},{"id": "2338", "metadata": null},{"id": "2339", "metadata": null},{"id": "2340", "metadata": null},{"id": "2341", "metadata": null},{"id": "2342", "metadata": null},{"id": "2343", "metadata": null},{"id": "2344", "metadata": null},{"id": "2345", "metadata": null},{"id": "2346", "metadata": null},{"id": "2347", "metadata": null},{"id": "2348", "metadata": null},{"id": "2349", "metadata": null},{"id": "2350", "metadata": null},{"id": "2351", "metadata": null},{"id": "2352", "metadata": null},{"id": "2353", "metadata": null},{"id": "2354", "metadata": null},{"id": "2355", "metadata": null},{"id": "2356", "metadata": null},{"id": "2357", "metadata": null},{"id": "2358", "metadata": null},{"id": "2359", "metadata": null},{"id": "2360", "metadata": null},{"id": "2361", "metadata": null},{"id": "2362", "metadata": null},{"id": "2363", "metadata": null},{"id": "2364", "metadata": null},{"id": "2365", "metadata": null},{"id": "2366", "metadata": null},{"id": "2367", "metadata": null},{"id": "2368", "metadata": null},{"id": "2369", "metadata": null},{"id": "2370", "metadata": null},{"id": "2371", "metadata": null},{"id": "2372", "metadata": null},{"id": "2373", "metadata": null},{"id": "2374", "metadata": null},{"id": "2375", "metadata": null},{"id": "2376", "metadata": null},{"id": "2377", "metadata": null},{"id": "2378", "metadata": null},{"id": "2379", "metadata": null},{"id": "2380", "metadata": null},{"id": "2381", "metadata": null},{"id": "2383", "metadata": null},{"id": "2384", "metadata": null},{"id": "2385", "metadata": null},{"id": "2386", "metadata": null},{"id": "2387", "metadata": null},{"id": "2388", "metadata": null},{"id": "2389", "metadata": null},{"id": "2390", "metadata": null},{"id": "2391", "metadata": null},{"id": "2392", "metadata": null},{"id": "2393", "metadata": null},{"id": "2394", "metadata": null},{"id": "2395", "metadata": null},{"id": "2396", "metadata": null},{"id": "2398", "metadata": null},{"id": "2399", "metadata": null},{"id": "2400", "metadata": null},{"id": "2401", "metadata": null},{"id": "2402", "metadata": null},{"id": "2403", "metadata": null},{"id": "2404", "metadata": null},{"id": "2405", "metadata": null},{"id": "2406", "metadata": null},{"id": "2407", "metadata": null},{"id": "2408", "metadata": null},{"id": "2409", "metadata": null},{"id": "2410", "metadata": null},{"id": "2411", "metadata": null},{"id": "2412", "metadata": null},{"id": "2413", "metadata": null},{"id": "2414", "metadata": null},{"id": "2415", "metadata": null},{"id": "2416", "metadata": null},{"id": "2417", "metadata": null},{"id": "2418", "metadata": null},{"id": "2419", "metadata": null},{"id": "2420", "metadata": null},{"id": "2421", "metadata": null},{"id": "2422", "metadata": null},{"id": "2423", "metadata": null},{"id": "2424", "metadata": null},{"id": "2425", "metadata": null},{"id": "2426", "metadata": null},{"id": "2428", "metadata": null},{"id": "2429", "metadata": null},{"id": "2430", "metadata": null},{"id": "2431", "metadata": null},{"id": "2432", "metadata": null},{"id": "2433", "metadata": null},{"id": "2434", "metadata": null},{"id": "2435", "metadata": null},{"id": "2436", "metadata": null},{"id": "2437", "metadata": null},{"id": "2438", "metadata": null},{"id": "2439", "metadata": null},{"id": "2440", "metadata": null},{"id": "2441", "metadata": null},{"id": "2442", "metadata": null},{"id": "2443", "metadata": null},{"id": "2444", "metadata": null},{"id": "2446", "metadata": null},{"id": "2447", "metadata": null},{"id": "2448", "metadata": null},{"id": "2449", "metadata": null},{"id": "2450", "metadata": null},{"id": "2451", "metadata": null},{"id": "2452", "metadata": null},{"id": "2453", "metadata": null},{"id": "2454", "metadata": null},{"id": "2456", "metadata": null},{"id": "2457", "metadata": null},{"id": "2458", "metadata": null},{"id": "2459", "metadata": null},{"id": "2460", "metadata": null},{"id": "2461", "metadata": null},{"id": "2462", "metadata": null},{"id": "2463", "metadata": null},{"id": "2464", "metadata": null},{"id": "2465", "metadata": null},{"id": "2466", "metadata": null},{"id": "2468", "metadata": null},{"id": "2469", "metadata": null},{"id": "2470", "metadata": null},{"id": "2471", "metadata": null},{"id": "2472", "metadata": null},{"id": "2473", "metadata": null},{"id": "2474", "metadata": null},{"id": "2476", "metadata": null},{"id": "2477", "metadata": null},{"id": "2478", "metadata": null},{"id": "2479", "metadata": null},{"id": "2480", "metadata": null},{"id": "2481", "metadata": null},{"id": "2482", "metadata": null},{"id": "2483", "metadata": null},{"id": "2484", "metadata": null},{"id": "2485", "metadata": null},{"id": "2486", "metadata": null},{"id": "2487", "metadata": null},{"id": "2488", "metadata": null},{"id": "2489", "metadata": null},{"id": "2490", "metadata": null},{"id": "2491", "metadata": null},{"id": "2492", "metadata": null},{"id": "2493", "metadata": null},{"id": "2494", "metadata": null},{"id": "2495", "metadata": null},{"id": "2496", "metadata": null},{"id": "2497", "metadata": null},{"id": "2498", "metadata": null},{"id": "2500", "metadata": null},{"id": "2502", "metadata": null},{"id": "2503", "metadata": null},{"id": "2504", "metadata": null},{"id": "2505", "metadata": null},{"id": "2507", "metadata": null},{"id": "2508", "metadata": null},{"id": "2509", "metadata": null},{"id": "2510", "metadata": null},{"id": "2511", "metadata": null},{"id": "2512", "metadata": null},{"id": "2513", "metadata": null},{"id": "2514", "metadata": null},{"id": "2515", "metadata": null},{"id": "2516", "metadata": null},{"id": "2517", "metadata": null},{"id": "2519", "metadata": null},{"id": "2521", "metadata": null},{"id": "2523", "metadata": null},{"id": "2524", "metadata": null},{"id": "2525", "metadata": null},{"id": "2526", "metadata": null},{"id": "2528", "metadata": null},{"id": "2529", "metadata": null},{"id": "2530", "metadata": null},{"id": "2531", "metadata": null},{"id": "2532", "metadata": null},{"id": "2533", "metadata": null},{"id": "2534", "metadata": null},{"id": "2535", "metadata": null},{"id": "2536", "metadata": null},{"id": "2537", "metadata": null},{"id": "2538", "metadata": null},{"id": "2539", "metadata": null},{"id": "2540", "metadata": null},{"id": "2541", "metadata": null},{"id": "2542", "metadata": null},{"id": "2543", "metadata": null},{"id": "2544", "metadata": null},{"id": "2545", "metadata": null},{"id": "2546", "metadata": null},{"id": "2547", "metadata": null},{"id": "2548", "metadata": null},{"id": "2549", "metadata": null},{"id": "2550", "metadata": null},{"id": "2551", "metadata": null},{"id": "2552", "metadata": null},{"id": "2553", "metadata": null},{"id": "2554", "metadata": null},{"id": "2555", "metadata": null},{"id": "2556", "metadata": null},{"id": "2557", "metadata": null},{"id": "2558", "metadata": null},{"id": "2559", "metadata": null},{"id": "2560", "metadata": null},{"id": "2561", "metadata": null},{"id": "2562", "metadata": null},{"id": "2563", "metadata": null},{"id": "2564", "metadata": null},{"id": "2565", "metadata": null},{"id": "2566", "metadata": null},{"id": "2567", "metadata": null},{"id": "2568", "metadata": null},{"id": "2569", "metadata": null},{"id": "2570", "metadata": null},{"id": "2571", "metadata": null},{"id": "2572", "metadata": null},{"id": "2573", "metadata": null},{"id": "2574", "metadata": null},{"id": "2575", "metadata": null},{"id": "2576", "metadata": null},{"id": "2577", "metadata": null},{"id": "2578", "metadata": null},{"id": "2579", "metadata": null},{"id": "2582", "metadata": null},{"id": "2583", "metadata": null},{"id": "2584", "metadata": null},{"id": "2585", "metadata": null},{"id": "2586", "metadata": null},{"id": "2587", "metadata": null},{"id": "2588", "metadata": null},{"id": "2589", "metadata": null},{"id": "2590", "metadata": null},{"id": "2591", "metadata": null},{"id": "2592", "metadata": null},{"id": "2593", "metadata": null},{"id": "2594", "metadata": null},{"id": "2595", "metadata": null},{"id": "2596", "metadata": null},{"id": "2597", "metadata": null},{"id": "2598", "metadata": null},{"id": "2599", "metadata": null},{"id": "2600", "metadata": null},{"id": "2602", "metadata": null},{"id": "2603", "metadata": null},{"id": "2604", "metadata": null},{"id": "2605", "metadata": null},{"id": "2607", "metadata": null},{"id": "2608", "metadata": null},{"id": "2609", "metadata": null},{"id": "2610", "metadata": null},{"id": "2611", "metadata": null},{"id": "2612", "metadata": null},{"id": "2613", "metadata": null},{"id": "2614", "metadata": null},{"id": "2615", "metadata": null},{"id": "2616", "metadata": null},{"id": "2618", "metadata": null},{"id": "2619", "metadata": null},{"id": "2620", "metadata": null},{"id": "2622", "metadata": null},{"id": "2623", "metadata": null},{"id": "2624", "metadata": null},{"id": "2625", "metadata": null},{"id": "2626", "metadata": null},{"id": "2627", "metadata": null},{"id": "2628", "metadata": null},{"id": "2629", "metadata": null},{"id": "2630", "metadata": null},{"id": "2631", "metadata": null},{"id": "2632", "metadata": null},{"id": "2633", "metadata": null},{"id": "2634", "metadata": null},{"id": "2635", "metadata": null},{"id": "2636", "metadata": null},{"id": "2637", "metadata": null},{"id": "2638", "metadata": null},{"id": "2639", "metadata": null},{"id": "2640", "metadata": null},{"id": "2642", "metadata": null},{"id": "2643", "metadata": null},{"id": "2644", "metadata": null},{"id": "2645", "metadata": null},{"id": "2646", "metadata": null},{"id": "2647", "metadata": null},{"id": "2648", "metadata": null},{"id": "2649", "metadata": null},{"id": "2650", "metadata": null},{"id": "2651", "metadata": null},{"id": "2652", "metadata": null},{"id": "2654", "metadata": null},{"id": "2655", "metadata": null},{"id": "2656", "metadata": null},{"id": "2657", "metadata": null},{"id": "2658", "metadata": null},{"id": "2659", "metadata": null},{"id": "2660", "metadata": null},{"id": "2661", "metadata": null},{"id": "2662", "metadata": null},{"id": "2663", "metadata": null},{"id": "2664", "metadata": null},{"id": "2665", "metadata": null},{"id": "2668", "metadata": null},{"id": "2669", "metadata": null},{"id": "2670", "metadata": null},{"id": "2671", "metadata": null},{"id": "2672", "metadata": null},{"id": "2673", "metadata": null},{"id": "2674", "metadata": null},{"id": "2675", "metadata": null},{"id": "2676", "metadata": null},{"id": "2677", "metadata": null},{"id": "2678", "metadata": null},{"id": "2679", "metadata": null},{"id": "2680", "metadata": null},{"id": "2681", "metadata": null},{"id": "2682", "metadata": null},{"id": "2683", "metadata": null},{"id": "2684", "metadata": null},{"id": "2685", "metadata": null},{"id": "2686", "metadata": null},{"id": "2687", "metadata": null},{"id": "2688", "metadata": null},{"id": "2689", "metadata": null},{"id": "2690", "metadata": null},{"id": "2691", "metadata": null},{"id": "2692", "metadata": null},{"id": "2693", "metadata": null},{"id": "2694", "metadata": null},{"id": "2695", "metadata": null},{"id": "2696", "metadata": null},{"id": "2697", "metadata": null},{"id": "2698", "metadata": null},{"id": "2699", "metadata": null},{"id": "2700", "metadata": null},{"id": "2701", "metadata": null},{"id": "2702", "metadata": null},{"id": "2703", "metadata": null},{"id": "2704", "metadata": null},{"id": "2705", "metadata": null},{"id": "2706", "metadata": null},{"id": "2707", "metadata": null},{"id": "2708", "metadata": null},{"id": "2709", "metadata": null},{"id": "2711", "metadata": null},{"id": "2712", "metadata": null},{"id": "2714", "metadata": null},{"id": "2715", "metadata": null},{"id": "2716", "metadata": null},{"id": "2717", "metadata": null},{"id": "2718", "metadata": null},{"id": "2719", "metadata": null},{"id": "2720", "metadata": null},{"id": "2721", "metadata": null},{"id": "2722", "metadata": null},{"id": "2723", "metadata": null},{"id": "2724", "metadata": null},{"id": "2725", "metadata": null},{"id": "2726", "metadata": null},{"id": "2727", "metadata": null},{"id": "2728", "metadata": null},{"id": "2729", "metadata": null},{"id": "2730", "metadata": null},{"id": "2732", "metadata": null},{"id": "2733", "metadata": null},{"id": "2734", "metadata": null},{"id": "2735", "metadata": null},{"id": "2736", "metadata": null},{"id": "2737", "metadata": null},{"id": "2738", "metadata": null},{"id": "2739", "metadata": null},{"id": "2741", "metadata": null},{"id": "2742", "metadata": null},{"id": "2743", "metadata": null},{"id": "2744", "metadata": null},{"id": "2745", "metadata": null},{"id": "2747", "metadata": null},{"id": "2748", "metadata": null},{"id": "2749", "metadata": null},{"id": "2751", "metadata": null},{"id": "2752", "metadata": null},{"id": "2753", "metadata": null},{"id": "2754", "metadata": null},{"id": "2755", "metadata": null},{"id": "2756", "metadata": null},{"id": "2757", "metadata": null},{"id": "2758", "metadata": null},{"id": "2759", "metadata": null},{"id": "2760", "metadata": null},{"id": "2761", "metadata": null},{"id": "2762", "metadata": null},{"id": "2763", "metadata": null},{"id": "2764", "metadata": null},{"id": "2765", "metadata": null},{"id": "2766", "metadata": null},{"id": "2767", "metadata": null},{"id": "2768", "metadata": null},{"id": "2769", "metadata": null},{"id": "2770", "metadata": null},{"id": "2771", "metadata": null},{"id": "2772", "metadata": null},{"id": "2773", "metadata": null},{"id": "2774", "metadata": null},{"id": "2775", "metadata": null},{"id": "2777", "metadata": null},{"id": "2778", "metadata": null},{"id": "2779", "metadata": null},{"id": "2780", "metadata": null},{"id": "2781", "metadata": null},{"id": "2782", "metadata": null},{"id": "2784", "metadata": null},{"id": "2785", "metadata": null},{"id": "2786", "metadata": null},{"id": "2787", "metadata": null},{"id": "2788", "metadata": null},{"id": "2789", "metadata": null},{"id": "2790", "metadata": null},{"id": "2791", "metadata": null},{"id": "2792", "metadata": null},{"id": "2793", "metadata": null},{"id": "2794", "metadata": null},{"id": "2795", "metadata": null},{"id": "2796", "metadata": null},{"id": "2797", "metadata": null},{"id": "2798", "metadata": null},{"id": "2799", "metadata": null},{"id": "2800", "metadata": null},{"id": "2802", "metadata": null},{"id": "2803", "metadata": null},{"id": "2804", "metadata": null},{"id": "2805", "metadata": null},{"id": "2806", "metadata": null},{"id": "2807", "metadata": null},{"id": "2808", "metadata": null},{"id": "2809", "metadata": null},{"id": "2810", "metadata": null},{"id": "2811", "metadata": null},{"id": "2812", "metadata": null},{"id": "2813", "metadata": null},{"id": "2814", "metadata": null},{"id": "2815", "metadata": null},{"id": "2816", "metadata": null},{"id": "2817", "metadata": null},{"id": "2818", "metadata": null},{"id": "2819", "metadata": null},{"id": "2820", "metadata": null},{"id": "2821", "metadata": null},{"id": "2824", "metadata": null},{"id": "2825", "metadata": null},{"id": "2826", "metadata": null},{"id": "2827", "metadata": null},{"id": "2828", "metadata": null},{"id": "2829", "metadata": null},{"id": "2830", "metadata": null},{"id": "2831", "metadata": null},{"id": "2832", "metadata": null},{"id": "2833", "metadata": null},{"id": "2834", "metadata": null},{"id": "2835", "metadata": null},{"id": "2836", "metadata": null},{"id": "2837", "metadata": null},{"id": "2838", "metadata": null},{"id": "2839", "metadata": null},{"id": "2840", "metadata": null},{"id": "2841", "metadata": null},{"id": "2842", "metadata": null},{"id": "2843", "metadata": null},{"id": "2844", "metadata": null},{"id": "2845", "metadata": null},{"id": "2846", "metadata": null},{"id": "2847", "metadata": null},{"id": "2848", "metadata": null},{"id": "2849", "metadata": null},{"id": "2850", "metadata": null},{"id": "2851", "metadata": null},{"id": "2852", "metadata": null},{"id": "2853", "metadata": null},{"id": "2854", "metadata": null},{"id": "2855", "metadata": null},{"id": "2857", "metadata": null},{"id": "2858", "metadata": null},{"id": "2859", "metadata": null},{"id": "2860", "metadata": null},{"id": "2861", "metadata": null},{"id": "2862", "metadata": null},{"id": "2863", "metadata": null},{"id": "2864", "metadata": null},{"id": "2865", "metadata": null},{"id": "2866", "metadata": null},{"id": "2867", "metadata": null},{"id": "2868", "metadata": null},{"id": "2869", "metadata": null},{"id": "2870", "metadata": null},{"id": "2871", "metadata": null},{"id": "2872", "metadata": null},{"id": "2873", "metadata": null},{"id": "2875", "metadata": null},{"id": "2876", "metadata": null},{"id": "2877", "metadata": null},{"id": "2879", "metadata": null},{"id": "2880", "metadata": null},{"id": "2881", "metadata": null},{"id": "2882", "metadata": null},{"id": "2883", "metadata": null},{"id": "2884", "metadata": null},{"id": "2886", "metadata": null},{"id": "2889", "metadata": null},{"id": "2890", "metadata": null},{"id": "2891", "metadata": null},{"id": "2892", "metadata": null},{"id": "2893", "metadata": null},{"id": "2894", "metadata": null},{"id": "2895", "metadata": null},{"id": "2896", "metadata": null},{"id": "2897", "metadata": null},{"id": "2898", "metadata": null},{"id": "2899", "metadata": null},{"id": "2901", "metadata": null},{"id": "2902", "metadata": null},{"id": "2903", "metadata": null},{"id": "2904", "metadata": null},{"id": "2906", "metadata": null},{"id": "2907", "metadata": null},{"id": "2908", "metadata": null},{"id": "2909", "metadata": null},{"id": "2910", "metadata": null},{"id": "2911", "metadata": null},{"id": "2912", "metadata": null},{"id": "2913", "metadata": null},{"id": "2914", "metadata": null},{"id": "2916", "metadata": null},{"id": "2917", "metadata": null},{"id": "2918", "metadata": null},{"id": "2919", "metadata": null},{"id": "2920", "metadata": null},{"id": "2921", "metadata": null},{"id": "2922", "metadata": null},{"id": "2923", "metadata": null},{"id": "2924", "metadata": null},{"id": "2925", "metadata": null},{"id": "2926", "metadata": null},{"id": "2927", "metadata": null},{"id": "2928", "metadata": null},{"id": "2929", "metadata": null},{"id": "2931", "metadata": null},{"id": "2932", "metadata": null},{"id": "2934", "metadata": null},{"id": "2935", "metadata": null},{"id": "2936", "metadata": null},{"id": "2937", "metadata": null},{"id": "2938", "metadata": null},{"id": "2939", "metadata": null},{"id": "2940", "metadata": null},{"id": "2941", "metadata": null},{"id": "2942", "metadata": null},{"id": "2943", "metadata": null},{"id": "2944", "metadata": null},{"id": "2945", "metadata": null},{"id": "2946", "metadata": null},{"id": "2947", "metadata": null},{"id": "2948", "metadata": null},{"id": "2949", "metadata": null},{"id": "2950", "metadata": null},{"id": "2951", "metadata": null},{"id": "2952", "metadata": null},{"id": "2953", "metadata": null},{"id": "2954", "metadata": null},{"id": "2955", "metadata": null},{"id": "2956", "metadata": null},{"id": "2957", "metadata": null},{"id": "2958", "metadata": null},{"id": "2959", "metadata": null},{"id": "2960", "metadata": null},{"id": "2961", "metadata": null},{"id": "2962", "metadata": null},{"id": "2963", "metadata": null},{"id": "2964", "metadata": null},{"id": "2965", "metadata": null},{"id": "2966", "metadata": null},{"id": "2967", "metadata": null},{"id": "2968", "metadata": null},{"id": "2969", "metadata": null},{"id": "2970", "metadata": null},{"id": "2972", "metadata": null},{"id": "2973", "metadata": null},{"id": "2974", "metadata": null},{"id": "2975", "metadata": null},{"id": "2976", "metadata": null},{"id": "2977", "metadata": null},{"id": "2978", "metadata": null},{"id": "2979", "metadata": null},{"id": "2980", "metadata": null},{"id": "2981", "metadata": null},{"id": "2982", "metadata": null},{"id": "2983", "metadata": null},{"id": "2985", "metadata": null},{"id": "2986", "metadata": null},{"id": "2987", "metadata": null},{"id": "2988", "metadata": null},{"id": "2989", "metadata": null},{"id": "2990", "metadata": null},{"id": "2991", "metadata": null},{"id": "2993", "metadata": null},{"id": "2994", "metadata": null},{"id": "2995", "metadata": null},{"id": "2996", "metadata": null},{"id": "2997", "metadata": null},{"id": "2998", "metadata": null},{"id": "2999", "metadata": null},{"id": "3000", "metadata": null},{"id": "3001", "metadata": null},{"id": "3002", "metadata": null},{"id": "3004", "metadata": null},{"id": "3005", "metadata": null},{"id": "3006", "metadata": null},{"id": "3007", "metadata": null},{"id": "3008", "metadata": null},{"id": "3010", "metadata": null},{"id": "3012", "metadata": null},{"id": "3013", "metadata": null},{"id": "3014", "metadata": null},{"id": "3015", "metadata": null},{"id": "3016", "metadata": null},{"id": "3017", "metadata": null},{"id": "3018", "metadata": null},{"id": "3019", "metadata": null},{"id": "3020", "metadata": null},{"id": "3022", "metadata": null},{"id": "3023", "metadata": null},{"id": "3024", "metadata": null},{"id": "3025", "metadata": null},{"id": "3026", "metadata": null},{"id": "3027", "metadata": null},{"id": "3028", "metadata": null},{"id": "3029", "metadata": null},{"id": "3030", "metadata": null},{"id": "3031", "metadata": null},{"id": "3032", "metadata": null},{"id": "3033", "metadata": null},{"id": "3034", "metadata": null},{"id": "3035", "metadata": null},{"id": "3036", "metadata": null},{"id": "3037", "metadata": null},{"id": "3038", "metadata": null},{"id": "3039", "metadata": null},{"id": "3042", "metadata": null},{"id": "3043", "metadata": null},{"id": "3044", "metadata": null},{"id": "3045", "metadata": null},{"id": "3046", "metadata": null},{"id": "3047", "metadata": null},{"id": "3049", "metadata": null},{"id": "3050", "metadata": null},{"id": "3051", "metadata": null},{"id": "3052", "metadata": null},{"id": "3053", "metadata": null},{"id": "3054", "metadata": null},{"id": "3055", "metadata": null},{"id": "3056", "metadata": null},{"id": "3057", "metadata": null},{"id": "3058", "metadata": null},{"id": "3059", "metadata": null},{"id": "3060", "metadata": null},{"id": "3061", "metadata": null},{"id": "3062", "metadata": null},{"id": "3063", "metadata": null},{"id": "3064", "metadata": null},{"id": "3065", "metadata": null},{"id": "3066", "metadata": null},{"id": "3067", "metadata": null},{"id": "3069", "metadata": null},{"id": "3070", "metadata": null},{"id": "3072", "metadata": null},{"id": "3073", "metadata": null},{"id": "3074", "metadata": null},{"id": "3075", "metadata": null},{"id": "3076", "metadata": null},{"id": "3077", "metadata": null},{"id": "3078", "metadata": null},{"id": "3079", "metadata": null},{"id": "3080", "metadata": null},{"id": "3081", "metadata": null},{"id": "3082", "metadata": null},{"id": "3083", "metadata": null},{"id": "3084", "metadata": null},{"id": "3085", "metadata": null},{"id": "3086", "metadata": null},{"id": "3087", "metadata": null},{"id": "3088", "metadata": null},{"id": "3089", "metadata": null},{"id": "3090", "metadata": null},{"id": "3091", "metadata": null},{"id": "3092", "metadata": null},{"id": "3093", "metadata": null},{"id": "3094", "metadata": null},{"id": "3095", "metadata": null},{"id": "3096", "metadata": null},{"id": "3097", "metadata": null},{"id": "3098", "metadata": null},{"id": "3099", "metadata": null},{"id": "3100", "metadata": null},{"id": "3101", "metadata": null},{"id": "3102", "metadata": null},{"id": "3103", "metadata": null},{"id": "3104", "metadata": null},{"id": "3105", "metadata": null},{"id": "3106", "metadata": null},{"id": "3107", "metadata": null},{"id": "3108", "metadata": null},{"id": "3109", "metadata": null},{"id": "3110", "metadata": null},{"id": "3111", "metadata": null},{"id": "3112", "metadata": null},{"id": "3114", "metadata": null},{"id": "3115", "metadata": null},{"id": "3116", "metadata": null},{"id": "3117", "metadata": null},{"id": "3118", "metadata": null},{"id": "3119", "metadata": null},{"id": "3120", "metadata": null},{"id": "3121", "metadata": null},{"id": "3122", "metadata": null},{"id": "3123", "metadata": null},{"id": "3124", "metadata": null},{"id": "3125", "metadata": null},{"id": "3127", "metadata": null},{"id": "3128", "metadata": null},{"id": "3129", "metadata": null},{"id": "3130", "metadata": null},{"id": "3131", "metadata": null},{"id": "3132", "metadata": null},{"id": "3133", "metadata": null},{"id": "3134", "metadata": null},{"id": "3135", "metadata": null},{"id": "3136", "metadata": null},{"id": "3137", "metadata": null},{"id": "3138", "metadata": null},{"id": "3139", "metadata": null},{"id": "3140", "metadata": null},{"id": "3141", "metadata": null},{"id": "3142", "metadata": null},{"id": "3143", "metadata": null},{"id": "3144", "metadata": null},{"id": "3145", "metadata": null},{"id": "3146", "metadata": null},{"id": "3147", "metadata": null},{"id": "3148", "metadata": null},{"id": "3149", "metadata": null},{"id": "3150", "metadata": null},{"id": "3151", "metadata": null},{"id": "3152", "metadata": null},{"id": "3153", "metadata": null},{"id": "3154", "metadata": null},{"id": "3156", "metadata": null},{"id": "3157", "metadata": null},{"id": "3158", "metadata": null},{"id": "3159", "metadata": null},{"id": "3160", "metadata": null},{"id": "3161", "metadata": null},{"id": "3162", "metadata": null},{"id": "3163", "metadata": null},{"id": "3164", "metadata": null},{"id": "3165", "metadata": null},{"id": "3166", "metadata": null},{"id": "3169", "metadata": null},{"id": "3170", "metadata": null},{"id": "3171", "metadata": null},{"id": "3172", "metadata": null},{"id": "3173", "metadata": null},{"id": "3174", "metadata": null},{"id": "3175", "metadata": null},{"id": "3176", "metadata": null},{"id": "3177", "metadata": null},{"id": "3178", "metadata": null},{"id": "3179", "metadata": null},{"id": "3180", "metadata": null},{"id": "3181", "metadata": null},{"id": "3182", "metadata": null},{"id": "3183", "metadata": null},{"id": "3184", "metadata": null},{"id": "3185", "metadata": null},{"id": "3186", "metadata": null},{"id": "3188", "metadata": null},{"id": "3189", "metadata": null},{"id": "3190", "metadata": null},{"id": "3191", "metadata": null},{"id": "3192", "metadata": null},{"id": "3193", "metadata": null},{"id": "3194", "metadata": null},{"id": "3195", "metadata": null},{"id": "3196", "metadata": null},{"id": "3197", "metadata": null},{"id": "3198", "metadata": null},{"id": "3199", "metadata": null},{"id": "3201", "metadata": null},{"id": "3202", "metadata": null},{"id": "3203", "metadata": null},{"id": "3204", "metadata": null},{"id": "3205", "metadata": null},{"id": "3206", "metadata": null},{"id": "3207", "metadata": null},{"id": "3208", "metadata": null},{"id": "3209", "metadata": null},{"id": "3210", "metadata": null},{"id": "3212", "metadata": null},{"id": "3213", "metadata": null},{"id": "3214", "metadata": null},{"id": "3215", "metadata": null},{"id": "3216", "metadata": null},{"id": "3217", "metadata": null},{"id": "3218", "metadata": null},{"id": "3219", "metadata": null},{"id": "3220", "metadata": null},{"id": "3221", "metadata": null},{"id": "3222", "metadata": null},{"id": "3223", "metadata": null},{"id": "3224", "metadata": null},{"id": "3225", "metadata": null},{"id": "3227", "metadata": null},{"id": "3228", "metadata": null},{"id": "3229", "metadata": null},{"id": "3230", "metadata": null},{"id": "3231", "metadata": null},{"id": "3232", "metadata": null},{"id": "3233", "metadata": null},{"id": "3234", "metadata": null},{"id": "3235", "metadata": null},{"id": "3236", "metadata": null},{"id": "3238", "metadata": null},{"id": "3239", "metadata": null},{"id": "3241", "metadata": null},{"id": "3242", "metadata": null},{"id": "3243", "metadata": null},{"id": "3244", "metadata": null},{"id": "3245", "metadata": null},{"id": "3246", "metadata": null},{"id": "3247", "metadata": null},{"id": "3249", "metadata": null},{"id": "3250", "metadata": null},{"id": "3251", "metadata": null},{"id": "3252", "metadata": null},{"id": "3253", "metadata": null},{"id": "3254", "metadata": null},{"id": "3255", "metadata": null},{"id": "3256", "metadata": null},{"id": "3257", "metadata": null},{"id": "3258", "metadata": null},{"id": "3259", "metadata": null},{"id": "3261", "metadata": null},{"id": "3262", "metadata": null},{"id": "3263", "metadata": null},{"id": "3264", "metadata": null},{"id": "3265", "metadata": null},{"id": "3266", "metadata": null},{"id": "3267", "metadata": null},{"id": "3268", "metadata": null},{"id": "3269", "metadata": null},{"id": "3270", "metadata": null},{"id": "3271", "metadata": null},{"id": "3272", "metadata": null},{"id": "3273", "metadata": null},{"id": "3274", "metadata": null},{"id": "3275", "metadata": null},{"id": "3276", "metadata": null},{"id": "3277", "metadata": null},{"id": "3278", "metadata": null},{"id": "3279", "metadata": null},{"id": "3280", "metadata": null},{"id": "3281", "metadata": null},{"id": "3282", "metadata": null},{"id": "3283", "metadata": null},{"id": "3284", "metadata": null},{"id": "3285", "metadata": null},{"id": "3286", "metadata": null},{"id": "3287", "metadata": null},{"id": "3288", "metadata": null},{"id": "3289", "metadata": null},{"id": "3290", "metadata": null},{"id": "3291", "metadata": null},{"id": "3292", "metadata": null},{"id": "3293", "metadata": null},{"id": "3294", "metadata": null},{"id": "3295", "metadata": null},{"id": "3296", "metadata": null},{"id": "3297", "metadata": null},{"id": "3298", "metadata": null},{"id": "3299", "metadata": null},{"id": "3300", "metadata": null},{"id": "3301", "metadata": null},{"id": "3302", "metadata": null},{"id": "3303", "metadata": null},{"id": "3304", "metadata": null},{"id": "3305", "metadata": null},{"id": "3306", "metadata": null},{"id": "3307", "metadata": null},{"id": "3308", "metadata": null},{"id": "3309", "metadata": null},{"id": "3310", "metadata": null},{"id": "3311", "metadata": null},{"id": "3312", "metadata": null},{"id": "3313", "metadata": null},{"id": "3314", "metadata": null},{"id": "3315", "metadata": null},{"id": "3316", "metadata": null},{"id": "3317", "metadata": null},{"id": "3318", "metadata": null},{"id": "3319", "metadata": null},{"id": "3320", "metadata": null},{"id": "3321", "metadata": null},{"id": "3322", "metadata": null},{"id": "3323", "metadata": null},{"id": "3324", "metadata": null},{"id": "3325", "metadata": null},{"id": "3326", "metadata": null},{"id": "3327", "metadata": null},{"id": "3328", "metadata": null},{"id": "3329", "metadata": null},{"id": "3330", "metadata": null},{"id": "3331", "metadata": null},{"id": "3332", "metadata": null},{"id": "3333", "metadata": null},{"id": "3335", "metadata": null},{"id": "3336", "metadata": null},{"id": "3337", "metadata": null},{"id": "3338", "metadata": null},{"id": "3339", "metadata": null},{"id": "3340", "metadata": null},{"id": "3341", "metadata": null},{"id": "3342", "metadata": null},{"id": "3343", "metadata": null},{"id": "3344", "metadata": null},{"id": "3345", "metadata": null},{"id": "3346", "metadata": null},{"id": "3347", "metadata": null},{"id": "3348", "metadata": null},{"id": "3349", "metadata": null},{"id": "3350", "metadata": null},{"id": "3351", "metadata": null},{"id": "3352", "metadata": null},{"id": "3353", "metadata": null},{"id": "3354", "metadata": null},{"id": "3355", "metadata": null},{"id": "3356", "metadata": null},{"id": "3357", "metadata": null},{"id": "3358", "metadata": null},{"id": "3359", "metadata": null},{"id": "3360", "metadata": null},{"id": "3361", "metadata": null},{"id": "3362", "metadata": null},{"id": "3363", "metadata": null},{"id": "3364", "metadata": null},{"id": "3365", "metadata": null},{"id": "3366", "metadata": null},{"id": "3367", "metadata": null},{"id": "3368", "metadata": null},{"id": "3369", "metadata": null},{"id": "3370", "metadata": null},{"id": "3371", "metadata": null},{"id": "3372", "metadata": null},{"id": "3373", "metadata": null},{"id": "3374", "metadata": null},{"id": "3375", "metadata": null},{"id": "3376", "metadata": null},{"id": "3377", "metadata": null},{"id": "3379", "metadata": null},{"id": "3380", "metadata": null},{"id": "3381", "metadata": null},{"id": "3382", "metadata": null},{"id": "3383", "metadata": null},{"id": "3384", "metadata": null},{"id": "3385", "metadata": null},{"id": "3386", "metadata": null},{"id": "3387", "metadata": null},{"id": "3388", "metadata": null},{"id": "3389", "metadata": null},{"id": "3390", "metadata": null},{"id": "3392", "metadata": null},{"id": "3393", "metadata": null},{"id": "3394", "metadata": null},{"id": "3396", "metadata": null},{"id": "3397", "metadata": null},{"id": "3398", "metadata": null},{"id": "3399", "metadata": null},{"id": "3400", "metadata": null},{"id": "3401", "metadata": null},{"id": "3402", "metadata": null},{"id": "3403", "metadata": null},{"id": "3404", "metadata": null},{"id": "3405", "metadata": null},{"id": "3406", "metadata": null},{"id": "3407", "metadata": null},{"id": "3408", "metadata": null},{"id": "3409", "metadata": null},{"id": "3411", "metadata": null},{"id": "3412", "metadata": null},{"id": "3413", "metadata": null},{"id": "3414", "metadata": null},{"id": "3415", "metadata": null},{"id": "3416", "metadata": null},{"id": "3417", "metadata": null},{"id": "3418", "metadata": null},{"id": "3419", "metadata": null},{"id": "3420", "metadata": null},{"id": "3421", "metadata": null},{"id": "3422", "metadata": null},{"id": "3423", "metadata": null},{"id": "3424", "metadata": null},{"id": "3425", "metadata": null},{"id": "3426", "metadata": null},{"id": "3427", "metadata": null},{"id": "3428", "metadata": null},{"id": "3429", "metadata": null},{"id": "3430", "metadata": null},{"id": "3431", "metadata": null},{"id": "3432", "metadata": null},{"id": "3433", "metadata": null},{"id": "3435", "metadata": null},{"id": "3436", "metadata": null},{"id": "3437", "metadata": null},{"id": "3439", "metadata": null},{"id": "3440", "metadata": null},{"id": "3441", "metadata": null},{"id": "3442", "metadata": null},{"id": "3443", "metadata": null},{"id": "3444", "metadata": null},{"id": "3445", "metadata": null},{"id": "3446", "metadata": null},{"id": "3447", "metadata": null},{"id": "3448", "metadata": null},{"id": "3449", "metadata": null},{"id": "3450", "metadata": null},{"id": "3451", "metadata": null},{"id": "3452", "metadata": null},{"id": "3453", "metadata": null},{"id": "3454", "metadata": null},{"id": "3455", "metadata": null},{"id": "3457", "metadata": null},{"id": "3458", "metadata": null},{"id": "3461", "metadata": null},{"id": "3462", "metadata": null},{"id": "3463", "metadata": null},{"id": "3464", "metadata": null},{"id": "3465", "metadata": null},{"id": "3466", "metadata": null},{"id": "3467", "metadata": null},{"id": "3468", "metadata": null},{"id": "3469", "metadata": null},{"id": "3470", "metadata": null},{"id": "3471", "metadata": null},{"id": "3472", "metadata": null},{"id": "3474", "metadata": null},{"id": "3475", "metadata": null},{"id": "3476", "metadata": null},{"id": "3477", "metadata": null},{"id": "3478", "metadata": null},{"id": "3479", "metadata": null},{"id": "3480", "metadata": null},{"id": "3481", "metadata": null},{"id": "3482", "metadata": null},{"id": "3483", "metadata": null},{"id": "3484", "metadata": null},{"id": "3485", "metadata": null},{"id": "3486", "metadata": null},{"id": "3487", "metadata": null},{"id": "3488", "metadata": null},{"id": "3489", "metadata": null},{"id": "3490", "metadata": null},{"id": "3491", "metadata": null},{"id": "3492", "metadata": null},{"id": "3493", "metadata": null},{"id": "3494", "metadata": null},{"id": "3495", "metadata": null},{"id": "3496", "metadata": null},{"id": "3497", "metadata": null},{"id": "3498", "metadata": null},{"id": "3499", "metadata": null},{"id": "3500", "metadata": null},{"id": "3501", "metadata": null},{"id": "3502", "metadata": null},{"id": "3503", "metadata": null},{"id": "3504", "metadata": null},{"id": "3505", "metadata": null},{"id": "3506", "metadata": null},{"id": "3507", "metadata": null},{"id": "3508", "metadata": null},{"id": "3509", "metadata": null},{"id": "3510", "metadata": null},{"id": "3512", "metadata": null},{"id": "3513", "metadata": null},{"id": "3514", "metadata": null},{"id": "3515", "metadata": null},{"id": "3516", "metadata": null},{"id": "3518", "metadata": null},{"id": "3519", "metadata": null},{"id": "3520", "metadata": null},{"id": "3521", "metadata": null},{"id": "3522", "metadata": null},{"id": "3523", "metadata": null},{"id": "3524", "metadata": null},{"id": "3525", "metadata": null},{"id": "3526", "metadata": null},{"id": "3527", "metadata": null},{"id": "3528", "metadata": null},{"id": "3529", "metadata": null},{"id": "3530", "metadata": null},{"id": "3531", "metadata": null},{"id": "3532", "metadata": null},{"id": "3533", "metadata": null},{"id": "3534", "metadata": null},{"id": "3535", "metadata": null},{"id": "3536", "metadata": null},{"id": "3537", "metadata": null},{"id": "3538", "metadata": null},{"id": "3539", "metadata": null},{"id": "3540", "metadata": null},{"id": "3541", "metadata": null},{"id": "3542", "metadata": null},{"id": "3543", "metadata": null},{"id": "3544", "metadata": null},{"id": "3545", "metadata": null},{"id": "3546", "metadata": null},{"id": "3547", "metadata": null},{"id": "3548", "metadata": null},{"id": "3549", "metadata": null},{"id": "3550", "metadata": null},{"id": "3551", "metadata": null},{"id": "3552", "metadata": null},{"id": "3553", "metadata": null},{"id": "3554", "metadata": null},{"id": "3555", "metadata": null},{"id": "3556", "metadata": null},{"id": "3557", "metadata": null},{"id": "3558", "metadata": null},{"id": "3559", "metadata": null},{"id": "3560", "metadata": null},{"id": "3561", "metadata": null},{"id": "3566", "metadata": null},{"id": "3571", "metadata": null},{"id": "3572", "metadata": null},{"id": "3573", "metadata": null},{"id": "3574", "metadata": null},{"id": "3575", "metadata": null},{"id": "3576", "metadata": null},{"id": "3577", "metadata": null},{"id": "3578", "metadata": null},{"id": "3579", "metadata": null},{"id": "3580", "metadata": null},{"id": "3581", "metadata": null},{"id": "3582", "metadata": null},{"id": "3583", "metadata": null},{"id": "3584", "metadata": null},{"id": "3585", "metadata": null},{"id": "3586", "metadata": null},{"id": "3587", "metadata": null},{"id": "3588", "metadata": null},{"id": "3590", "metadata": null},{"id": "3591", "metadata": null},{"id": "3592", "metadata": null},{"id": "3593", "metadata": null},{"id": "3594", "metadata": null},{"id": "3595", "metadata": null},{"id": "3596", "metadata": null},{"id": "3598", "metadata": null},{"id": "3599", "metadata": null},{"id": "3600", "metadata": null},{"id": "3601", "metadata": null},{"id": "3602", "metadata": null},{"id": "3603", "metadata": null},{"id": "3604", "metadata": null},{"id": "3605", "metadata": null},{"id": "3606", "metadata": null},{"id": "3607", "metadata": null},{"id": "3608", "metadata": null},{"id": "3609", "metadata": null},{"id": "3610", "metadata": null},{"id": "3611", "metadata": null},{"id": "3612", "metadata": null},{"id": "3613", "metadata": null},{"id": "3614", "metadata": null},{"id": "3615", "metadata": null},{"id": "3616", "metadata": null},{"id": "3617", "metadata": null},{"id": "3618", "metadata": null},{"id": "3619", "metadata": null},{"id": "3620", "metadata": null},{"id": "3621", "metadata": null},{"id": "3622", "metadata": null},{"id": "3623", "metadata": null},{"id": "3624", "metadata": null},{"id": "3625", "metadata": null},{"id": "3626", "metadata": null},{"id": "3627", "metadata": null},{"id": "3628", "metadata": null},{"id": "3629", "metadata": null},{"id": "3630", "metadata": null},{"id": "3631", "metadata": null},{"id": "3632", "metadata": null},{"id": "3633", "metadata": null},{"id": "3634", "metadata": null},{"id": "3635", "metadata": null},{"id": "3636", "metadata": null},{"id": "3637", "metadata": null},{"id": "3638", "metadata": null},{"id": "3639", "metadata": null},{"id": "3640", "metadata": null},{"id": "3641", "metadata": null},{"id": "3642", "metadata": null},{"id": "3643", "metadata": null},{"id": "3644", "metadata": null},{"id": "3645", "metadata": null},{"id": "3646", "metadata": null},{"id": "3647", "metadata": null},{"id": "3648", "metadata": null},{"id": "3649", "metadata": null},{"id": "3651", "metadata": null},{"id": "3652", "metadata": null},{"id": "3653", "metadata": null},{"id": "3654", "metadata": null},{"id": "3655", "metadata": null},{"id": "3656", "metadata": null},{"id": "3657", "metadata": null},{"id": "3658", "metadata": null},{"id": "3660", "metadata": null},{"id": "3661", "metadata": null},{"id": "3662", "metadata": null},{"id": "3663", "metadata": null},{"id": "3664", "metadata": null},{"id": "3665", "metadata": null},{"id": "3666", "metadata": null},{"id": "3668", "metadata": null},{"id": "3669", "metadata": null},{"id": "3670", "metadata": null},{"id": "3671", "metadata": null},{"id": "3672", "metadata": null},{"id": "3673", "metadata": null},{"id": "3674", "metadata": null},{"id": "3675", "metadata": null},{"id": "3676", "metadata": null},{"id": "3677", "metadata": null},{"id": "3678", "metadata": null},{"id": "3679", "metadata": null},{"id": "3680", "metadata": null},{"id": "3681", "metadata": null},{"id": "3682", "metadata": null},{"id": "3683", "metadata": null},{"id": "3684", "metadata": null},{"id": "3685", "metadata": null},{"id": "3686", "metadata": null},{"id": "3687", "metadata": null},{"id": "3688", "metadata": null},{"id": "3689", "metadata": null},{"id": "3690", "metadata": null},{"id": "3691", "metadata": null},{"id": "3692", "metadata": null},{"id": "3693", "metadata": null},{"id": "3694", "metadata": null},{"id": "3695", "metadata": null},{"id": "3696", "metadata": null},{"id": "3697", "metadata": null},{"id": "3698", "metadata": null},{"id": "3700", "metadata": null},{"id": "3701", "metadata": null},{"id": "3702", "metadata": null},{"id": "3703", "metadata": null},{"id": "3704", "metadata": null},{"id": "3705", "metadata": null},{"id": "3706", "metadata": null},{"id": "3707", "metadata": null},{"id": "3708", "metadata": null},{"id": "3709", "metadata": null},{"id": "3710", "metadata": null},{"id": "3711", "metadata": null},{"id": "3712", "metadata": null},{"id": "3713", "metadata": null},{"id": "3714", "metadata": null},{"id": "3715", "metadata": null},{"id": "3717", "metadata": null},{"id": "3718", "metadata": null},{"id": "3719", "metadata": null},{"id": "3720", "metadata": null},{"id": "3721", "metadata": null},{"id": "3722", "metadata": null},{"id": "3723", "metadata": null},{"id": "3724", "metadata": null},{"id": "3725", "metadata": null},{"id": "3726", "metadata": null},{"id": "3727", "metadata": null},{"id": "3728", "metadata": null},{"id": "3729", "metadata": null},{"id": "3730", "metadata": null},{"id": "3731", "metadata": null},{"id": "3732", "metadata": null},{"id": "3733", "metadata": null},{"id": "3734", "metadata": null},{"id": "3735", "metadata": null},{"id": "3736", "metadata": null},{"id": "3737", "metadata": null},{"id": "3738", "metadata": null},{"id": "3739", "metadata": null},{"id": "3740", "metadata": null},{"id": "3741", "metadata": null},{"id": "3742", "metadata": null},{"id": "3743", "metadata": null},{"id": "3744", "metadata": null},{"id": "3746", "metadata": null},{"id": "3747", "metadata": null},{"id": "3748", "metadata": null},{"id": "3750", "metadata": null},{"id": "3751", "metadata": null},{"id": "3752", "metadata": null},{"id": "3753", "metadata": null},{"id": "3754", "metadata": null},{"id": "3755", "metadata": null},{"id": "3757", "metadata": null},{"id": "3758", "metadata": null},{"id": "3760", "metadata": null},{"id": "3761", "metadata": null},{"id": "3762", "metadata": null},{"id": "3763", "metadata": null},{"id": "3764", "metadata": null},{"id": "3766", "metadata": null},{"id": "3767", "metadata": null},{"id": "3768", "metadata": null},{"id": "3769", "metadata": null},{"id": "3770", "metadata": null},{"id": "3771", "metadata": null},{"id": "3772", "metadata": null},{"id": "3773", "metadata": null},{"id": "3774", "metadata": null},{"id": "3775", "metadata": null},{"id": "3776", "metadata": null},{"id": "3777", "metadata": null},{"id": "3778", "metadata": null},{"id": "3779", "metadata": null},{"id": "3780", "metadata": null},{"id": "3781", "metadata": null},{"id": "3782", "metadata": null},{"id": "3783", "metadata": null},{"id": "3784", "metadata": null},{"id": "3785", "metadata": null},{"id": "3786", "metadata": null},{"id": "3787", "metadata": null},{"id": "3788", "metadata": null},{"id": "3789", "metadata": null},{"id": "3790", "metadata": null},{"id": "3791", "metadata": null},{"id": "3792", "metadata": null},{"id": "3793", "metadata": null},{"id": "3794", "metadata": null},{"id": "3795", "metadata": null},{"id": "3796", "metadata": null},{"id": "3797", "metadata": null},{"id": "3798", "metadata": null},{"id": "3799", "metadata": null},{"id": "3800", "metadata": null},{"id": "3801", "metadata": null},{"id": "3802", "metadata": null},{"id": "3803", "metadata": null},{"id": "3804", "metadata": null},{"id": "3805", "metadata": null},{"id": "3807", "metadata": null},{"id": "3809", "metadata": null},{"id": "3810", "metadata": null},{"id": "3811", "metadata": null},{"id": "3812", "metadata": null},{"id": "3813", "metadata": null},{"id": "3814", "metadata": null},{"id": "3815", "metadata": null},{"id": "3816", "metadata": null},{"id": "3817", "metadata": null},{"id": "3818", "metadata": null},{"id": "3819", "metadata": null},{"id": "3820", "metadata": null},{"id": "3821", "metadata": null},{"id": "3822", "metadata": null},{"id": "3823", "metadata": null},{"id": "3824", "metadata": null},{"id": "3825", "metadata": null},{"id": "3826", "metadata": null},{"id": "3828", "metadata": null},{"id": "3829", "metadata": null},{"id": "3830", "metadata": null},{"id": "3831", "metadata": null},{"id": "3832", "metadata": null},{"id": "3833", "metadata": null},{"id": "3834", "metadata": null},{"id": "3835", "metadata": null},{"id": "3836", "metadata": null},{"id": "3837", "metadata": null},{"id": "3838", "metadata": null},{"id": "3839", "metadata": null},{"id": "3840", "metadata": null},{"id": "3841", "metadata": null},{"id": "3842", "metadata": null},{"id": "3843", "metadata": null},{"id": "3844", "metadata": null},{"id": "3845", "metadata": null},{"id": "3846", "metadata": null},{"id": "3847", "metadata": null},{"id": "3848", "metadata": null},{"id": "3849", "metadata": null},{"id": "3850", "metadata": null},{"id": "3851", "metadata": null},{"id": "3852", "metadata": null},{"id": "3853", "metadata": null},{"id": "3854", "metadata": null},{"id": "3855", "metadata": null},{"id": "3856", "metadata": null},{"id": "3857", "metadata": null},{"id": "3858", "metadata": null},{"id": "3859", "metadata": null},{"id": "3860", "metadata": null},{"id": "3861", "metadata": null},{"id": "3862", "metadata": null},{"id": "3863", "metadata": null},{"id": "3864", "metadata": null},{"id": "3865", "metadata": null},{"id": "3866", "metadata": null},{"id": "3868", "metadata": null},{"id": "3869", "metadata": null},{"id": "3870", "metadata": null},{"id": "3871", "metadata": null},{"id": "3872", "metadata": null},{"id": "3873", "metadata": null},{"id": "3874", "metadata": null},{"id": "3875", "metadata": null},{"id": "3876", "metadata": null},{"id": "3877", "metadata": null},{"id": "3878", "metadata": null},{"id": "3880", "metadata": null},{"id": "3881", "metadata": null},{"id": "3882", "metadata": null},{"id": "3883", "metadata": null},{"id": "3884", "metadata": null},{"id": "3885", "metadata": null},{"id": "3886", "metadata": null},{"id": "3887", "metadata": null},{"id": "3888", "metadata": null},{"id": "3889", "metadata": null},{"id": "3890", "metadata": null},{"id": "3891", "metadata": null},{"id": "3892", "metadata": null},{"id": "3893", "metadata": null},{"id": "3894", "metadata": null},{"id": "3895", "metadata": null},{"id": "3896", "metadata": null},{"id": "3897", "metadata": null},{"id": "3898", "metadata": null},{"id": "3899", "metadata": null},{"id": "3900", "metadata": null},{"id": "3901", "metadata": null},{"id": "3902", "metadata": null},{"id": "3903", "metadata": null},{"id": "3904", "metadata": null},{"id": "3905", "metadata": null},{"id": "3906", "metadata": null},{"id": "3907", "metadata": null},{"id": "3908", "metadata": null},{"id": "3909", "metadata": null},{"id": "3910", "metadata": null},{"id": "3911", "metadata": null},{"id": "3912", "metadata": null},{"id": "3913", "metadata": null},{"id": "3914", "metadata": null},{"id": "3915", "metadata": null},{"id": "3916", "metadata": null},{"id": "3917", "metadata": null},{"id": "3919", "metadata": null},{"id": "3921", "metadata": null},{"id": "3922", "metadata": null},{"id": "3923", "metadata": null},{"id": "3924", "metadata": null},{"id": "3925", "metadata": null},{"id": "3926", "metadata": null},{"id": "3927", "metadata": null},{"id": "3928", "metadata": null},{"id": "3929", "metadata": null},{"id": "3930", "metadata": null},{"id": "3931", "metadata": null},{"id": "3932", "metadata": null},{"id": "3933", "metadata": null},{"id": "3934", "metadata": null},{"id": "3935", "metadata": null},{"id": "3936", "metadata": null},{"id": "3937", "metadata": null},{"id": "3938", "metadata": null},{"id": "3939", "metadata": null},{"id": "3940", "metadata": null},{"id": "3941", "metadata": null},{"id": "3942", "metadata": null},{"id": "3943", "metadata": null},{"id": "3944", "metadata": null},{"id": "3945", "metadata": null},{"id": "3946", "metadata": null},{"id": "3947", "metadata": null},{"id": "3948", "metadata": null},{"id": "3949", "metadata": null},{"id": "3950", "metadata": null},{"id": "3951", "metadata": null},{"id": "3952", "metadata": null},{"id": "3953", "metadata": null},{"id": "3954", "metadata": null},{"id": "3955", "metadata": null},{"id": "3956", "metadata": null},{"id": "3957", "metadata": null},{"id": "3958", "metadata": null},{"id": "3959", "metadata": null},{"id": "3960", "metadata": null},{"id": "3961", "metadata": null},{"id": "3962", "metadata": null},{"id": "3963", "metadata": null},{"id": "3964", "metadata": null},{"id": "3965", "metadata": null},{"id": "3966", "metadata": null},{"id": "3967", "metadata": null},{"id": "3968", "metadata": null},{"id": "3969", "metadata": null},{"id": "3970", "metadata": null},{"id": "3972", "metadata": null},{"id": "3973", "metadata": null},{"id": "3974", "metadata": null},{"id": "3975", "metadata": null},{"id": "3976", "metadata": null},{"id": "3977", "metadata": null},{"id": "3978", "metadata": null},{"id": "3979", "metadata": null},{"id": "3980", "metadata": null},{"id": "3981", "metadata": null},{"id": "3982", "metadata": null},{"id": "3983", "metadata": null},{"id": "3984", "metadata": null},{"id": "3985", "metadata": null},{"id": "3986", "metadata": null},{"id": "3987", "metadata": null},{"id": "3988", "metadata": null},{"id": "3989", "metadata": null},{"id": "3990", "metadata": null},{"id": "3991", "metadata": null},{"id": "3992", "metadata": null},{"id": "3993", "metadata": null},{"id": "3994", "metadata": null},{"id": "3995", "metadata": null},{"id": "3996", "metadata": null},{"id": "3997", "metadata": null},{"id": "3998", "metadata": null},{"id": "3999", "metadata": null},{"id": "4000", "metadata": null},{"id": "4001", "metadata": null},{"id": "4002", "metadata": null},{"id": "4003", "metadata": null},{"id": "4004", "metadata": null},{"id": "4005", "metadata": null},{"id": "4006", "metadata": null},{"id": "4007", "metadata": null},{"id": "4008", "metadata": null},{"id": "4009", "metadata": null},{"id": "4010", "metadata": null},{"id": "4011", "metadata": null},{"id": "4012", "metadata": null},{"id": "4013", "metadata": null},{"id": "4014", "metadata": null},{"id": "4015", "metadata": null},{"id": "4016", "metadata": null},{"id": "4017", "metadata": null},{"id": "4018", "metadata": null},{"id": "4019", "metadata": null},{"id": "4020", "metadata": null},{"id": "4021", "metadata": null},{"id": "4022", "metadata": null},{"id": "4023", "metadata": null},{"id": "4024", "metadata": null},{"id": "4025", "metadata": null},{"id": "4026", "metadata": null},{"id": "4027", "metadata": null},{"id": "4028", "metadata": null},{"id": "4029", "metadata": null},{"id": "4030", "metadata": null},{"id": "4031", "metadata": null},{"id": "4032", "metadata": null},{"id": "4033", "metadata": null},{"id": "4034", "metadata": null},{"id": "4035", "metadata": null},{"id": "4036", "metadata": null},{"id": "4037", "metadata": null},{"id": "4038", "metadata": null},{"id": "4039", "metadata": null},{"id": "4040", "metadata": null},{"id": "4041", "metadata": null},{"id": "4042", "metadata": null},{"id": "4043", "metadata": null},{"id": "4044", "metadata": null},{"id": "4045", "metadata": null},{"id": "4046", "metadata": null},{"id": "4047", "metadata": null},{"id": "4048", "metadata": null},{"id": "4049", "metadata": null},{"id": "4050", "metadata": null},{"id": "4051", "metadata": null},{"id": "4052", "metadata": null},{"id": "4053", "metadata": null},{"id": "4054", "metadata": null},{"id": "4055", "metadata": null},{"id": "4056", "metadata": null},{"id": "4057", "metadata": null},{"id": "4058", "metadata": null},{"id": "4059", "metadata": null},{"id": "4060", "metadata": null},{"id": "4061", "metadata": null},{"id": "4062", "metadata": null},{"id": "4063", "metadata": null},{"id": "4064", "metadata": null},{"id": "4065", "metadata": null},{"id": "4066", "metadata": null},{"id": "4068", "metadata": null},{"id": "4069", "metadata": null},{"id": "4070", "metadata": null},{"id": "4071", "metadata": null},{"id": "4072", "metadata": null},{"id": "4073", "metadata": null},{"id": "4074", "metadata": null},{"id": "4075", "metadata": null},{"id": "4076", "metadata": null},{"id": "4077", "metadata": null},{"id": "4078", "metadata": null},{"id": "4079", "metadata": null},{"id": "4080", "metadata": null},{"id": "4081", "metadata": null},{"id": "4082", "metadata": null},{"id": "4083", "metadata": null},{"id": "4084", "metadata": null},{"id": "4085", "metadata": null},{"id": "4087", "metadata": null},{"id": "4088", "metadata": null},{"id": "4089", "metadata": null},{"id": "4091", "metadata": null},{"id": "4092", "metadata": null},{"id": "4093", "metadata": null},{"id": "4094", "metadata": null},{"id": "4095", "metadata": null},{"id": "4096", "metadata": null},{"id": "4097", "metadata": null},{"id": "4098", "metadata": null},{"id": "4099", "metadata": null},{"id": "4100", "metadata": null},{"id": "4101", "metadata": null},{"id": "4102", "metadata": null},{"id": "4103", "metadata": null},{"id": "4104", "metadata": null},{"id": "4105", "metadata": null},{"id": "4106", "metadata": null},{"id": "4107", "metadata": null},{"id": "4108", "metadata": null},{"id": "4109", "metadata": null},{"id": "4110", "metadata": null},{"id": "4111", "metadata": null},{"id": "4112", "metadata": null},{"id": "4113", "metadata": null},{"id": "4114", "metadata": null},{"id": "4115", "metadata": null},{"id": "4116", "metadata": null},{"id": "4117", "metadata": null},{"id": "4118", "metadata": null},{"id": "4120", "metadata": null},{"id": "4121", "metadata": null},{"id": "4122", "metadata": null},{"id": "4123", "metadata": null},{"id": "4124", "metadata": null},{"id": "4125", "metadata": null},{"id": "4126", "metadata": null},{"id": "4128", "metadata": null},{"id": "4129", "metadata": null},{"id": "4131", "metadata": null},{"id": "4132", "metadata": null},{"id": "4134", "metadata": null},{"id": "4135", "metadata": null},{"id": "4137", "metadata": null},{"id": "4138", "metadata": null},{"id": "4139", "metadata": null},{"id": "4140", "metadata": null},{"id": "4141", "metadata": null},{"id": "4142", "metadata": null},{"id": "4143", "metadata": null},{"id": "4144", "metadata": null},{"id": "4146", "metadata": null},{"id": "4147", "metadata": null},{"id": "4148", "metadata": null},{"id": "4149", "metadata": null},{"id": "4150", "metadata": null},{"id": "4151", "metadata": null},{"id": "4152", "metadata": null},{"id": "4153", "metadata": null},{"id": "4154", "metadata": null},{"id": "4155", "metadata": null},{"id": "4156", "metadata": null},{"id": "4157", "metadata": null},{"id": "4158", "metadata": null},{"id": "4159", "metadata": null},{"id": "4160", "metadata": null},{"id": "4161", "metadata": null},{"id": "4162", "metadata": null},{"id": "4163", "metadata": null},{"id": "4164", "metadata": null},{"id": "4165", "metadata": null},{"id": "4166", "metadata": null},{"id": "4167", "metadata": null},{"id": "4168", "metadata": null},{"id": "4169", "metadata": null},{"id": "4170", "metadata": null},{"id": "4171", "metadata": null},{"id": "4172", "metadata": null},{"id": "4173", "metadata": null},{"id": "4174", "metadata": null},{"id": "4175", "metadata": null},{"id": "4176", "metadata": null},{"id": "4177", "metadata": null},{"id": "4178", "metadata": null},{"id": "4179", "metadata": null},{"id": "4180", "metadata": null},{"id": "4182", "metadata": null},{"id": "4183", "metadata": null},{"id": "4184", "metadata": null},{"id": "4185", "metadata": null},{"id": "4186", "metadata": null},{"id": "4187", "metadata": null},{"id": "4188", "metadata": null},{"id": "4189", "metadata": null},{"id": "4190", "metadata": null},{"id": "4191", "metadata": null},{"id": "4192", "metadata": null},{"id": "4193", "metadata": null},{"id": "4194", "metadata": null},{"id": "4195", "metadata": null},{"id": "4196", "metadata": null},{"id": "4197", "metadata": null},{"id": "4198", "metadata": null},{"id": "4199", "metadata": null},{"id": "4200", "metadata": null},{"id": "4202", "metadata": null},{"id": "4203", "metadata": null},{"id": "4204", "metadata": null},{"id": "4205", "metadata": null},{"id": "4206", "metadata": null},{"id": "4207", "metadata": null},{"id": "4209", "metadata": null},{"id": "4210", "metadata": null},{"id": "4211", "metadata": null},{"id": "4212", "metadata": null},{"id": "4213", "metadata": null},{"id": "4215", "metadata": null},{"id": "4216", "metadata": null},{"id": "4217", "metadata": null},{"id": "4218", "metadata": null},{"id": "4219", "metadata": null},{"id": "4220", "metadata": null},{"id": "4221", "metadata": null},{"id": "4222", "metadata": null},{"id": "4223", "metadata": null},{"id": "4224", "metadata": null},{"id": "4225", "metadata": null},{"id": "4226", "metadata": null},{"id": "4227", "metadata": null},{"id": "4228", "metadata": null},{"id": "4229", "metadata": null},{"id": "4230", "metadata": null},{"id": "4231", "metadata": null},{"id": "4232", "metadata": null},{"id": "4233", "metadata": null},{"id": "4234", "metadata": null},{"id": "4235", "metadata": null},{"id": "4236", "metadata": null},{"id": "4237", "metadata": null},{"id": "4238", "metadata": null},{"id": "4239", "metadata": null},{"id": "4240", "metadata": null},{"id": "4241", "metadata": null},{"id": "4242", "metadata": null},{"id": "4243", "metadata": null},{"id": "4244", "metadata": null},{"id": "4245", "metadata": null},{"id": "4246", "metadata": null},{"id": "4247", "metadata": null},{"id": "4248", "metadata": null},{"id": "4249", "metadata": null},{"id": "4250", "metadata": null},{"id": "4251", "metadata": null},{"id": "4252", "metadata": null},{"id": "4253", "metadata": null},{"id": "4254", "metadata": null},{"id": "4255", "metadata": null},{"id": "4256", "metadata": null},{"id": "4257", "metadata": null},{"id": "4258", "metadata": null},{"id": "4259", "metadata": null},{"id": "4260", "metadata": null},{"id": "4261", "metadata": null},{"id": "4262", "metadata": null},{"id": "4263", "metadata": null},{"id": "4264", "metadata": null},{"id": "4265", "metadata": null},{"id": "4266", "metadata": null},{"id": "4267", "metadata": null},{"id": "4268", "metadata": null},{"id": "4269", "metadata": null},{"id": "4270", "metadata": null},{"id": "4272", "metadata": null},{"id": "4273", "metadata": null},{"id": "4274", "metadata": null},{"id": "4275", "metadata": null},{"id": "4276", "metadata": null},{"id": "4277", "metadata": null},{"id": "4278", "metadata": null},{"id": "4279", "metadata": null},{"id": "4280", "metadata": null},{"id": "4281", "metadata": null},{"id": "4283", "metadata": null},{"id": "4284", "metadata": null},{"id": "4285", "metadata": null},{"id": "4286", "metadata": null},{"id": "4288", "metadata": null},{"id": "4289", "metadata": null},{"id": "4290", "metadata": null},{"id": "4291", "metadata": null},{"id": "4292", "metadata": null},{"id": "4293", "metadata": null},{"id": "4294", "metadata": null},{"id": "4295", "metadata": null},{"id": "4296", "metadata": null},{"id": "4297", "metadata": null},{"id": "4298", "metadata": null},{"id": "4299", "metadata": null},{"id": "4300", "metadata": null},{"id": "4301", "metadata": null},{"id": "4302", "metadata": null},{"id": "4303", "metadata": null},{"id": "4304", "metadata": null},{"id": "4305", "metadata": null},{"id": "4306", "metadata": null},{"id": "4307", "metadata": null},{"id": "4308", "metadata": null},{"id": "4309", "metadata": null},{"id": "4310", "metadata": null},{"id": "4311", "metadata": null},{"id": "4312", "metadata": null},{"id": "4313", "metadata": null},{"id": "4315", "metadata": null},{"id": "4316", "metadata": null},{"id": "4317", "metadata": null},{"id": "4318", "metadata": null},{"id": "4319", "metadata": null},{"id": "4320", "metadata": null},{"id": "4321", "metadata": null},{"id": "4322", "metadata": null},{"id": "4323", "metadata": null},{"id": "4324", "metadata": null},{"id": "4325", "metadata": null},{"id": "4326", "metadata": null},{"id": "4327", "metadata": null},{"id": "4328", "metadata": null},{"id": "4330", "metadata": null},{"id": "4331", "metadata": null},{"id": "4332", "metadata": null},{"id": "4333", "metadata": null},{"id": "4334", "metadata": null},{"id": "4335", "metadata": null},{"id": "4336", "metadata": null},{"id": "4337", "metadata": null},{"id": "4338", "metadata": null},{"id": "4339", "metadata": null},{"id": "4340", "metadata": null},{"id": "4342", "metadata": null},{"id": "4343", "metadata": null},{"id": "4344", "metadata": null},{"id": "4345", "metadata": null},{"id": "4347", "metadata": null},{"id": "4348", "metadata": null},{"id": "4349", "metadata": null},{"id": "4350", "metadata": null},{"id": "4351", "metadata": null},{"id": "4352", "metadata": null},{"id": "4353", "metadata": null},{"id": "4355", "metadata": null},{"id": "4356", "metadata": null},{"id": "4357", "metadata": null},{"id": "4358", "metadata": null},{"id": "4359", "metadata": null},{"id": "4360", "metadata": null},{"id": "4361", "metadata": null},{"id": "4362", "metadata": null},{"id": "4363", "metadata": null},{"id": "4364", "metadata": null},{"id": "4365", "metadata": null},{"id": "4367", "metadata": null},{"id": "4368", "metadata": null},{"id": "4369", "metadata": null},{"id": "4370", "metadata": null},{"id": "4371", "metadata": null},{"id": "4372", "metadata": null},{"id": "4373", "metadata": null},{"id": "4374", "metadata": null},{"id": "4375", "metadata": null},{"id": "4376", "metadata": null},{"id": "4377", "metadata": null},{"id": "4378", "metadata": null},{"id": "4379", "metadata": null},{"id": "4380", "metadata": null},{"id": "4381", "metadata": null},{"id": "4382", "metadata": null},{"id": "4383", "metadata": null},{"id": "4384", "metadata": null},{"id": "4386", "metadata": null},{"id": "4387", "metadata": null},{"id": "4388", "metadata": null},{"id": "4389", "metadata": null},{"id": "4390", "metadata": null},{"id": "4391", "metadata": null},{"id": "4392", "metadata": null},{"id": "4393", "metadata": null},{"id": "4394", "metadata": null},{"id": "4395", "metadata": null},{"id": "4397", "metadata": null},{"id": "4398", "metadata": null},{"id": "4399", "metadata": null},{"id": "4400", "metadata": null},{"id": "4401", "metadata": null},{"id": "4402", "metadata": null},{"id": "4403", "metadata": null},{"id": "4404", "metadata": null},{"id": "4405", "metadata": null},{"id": "4406", "metadata": null},{"id": "4407", "metadata": null},{"id": "4408", "metadata": null},{"id": "4409", "metadata": null},{"id": "4410", "metadata": null},{"id": "4411", "metadata": null},{"id": "4412", "metadata": null},{"id": "4413", "metadata": null},{"id": "4414", "metadata": null},{"id": "4415", "metadata": null},{"id": "4416", "metadata": null},{"id": "4417", "metadata": null},{"id": "4418", "metadata": null},{"id": "4419", "metadata": null},{"id": "4420", "metadata": null},{"id": "4421", "metadata": null},{"id": "4422", "metadata": null},{"id": "4423", "metadata": null},{"id": "4424", "metadata": null},{"id": "4425", "metadata": null},{"id": "4426", "metadata": null},{"id": "4427", "metadata": null},{"id": "4428", "metadata": null},{"id": "4430", "metadata": null},{"id": "4431", "metadata": null},{"id": "4432", "metadata": null},{"id": "4433", "metadata": null},{"id": "4434", "metadata": null},{"id": "4435", "metadata": null},{"id": "4436", "metadata": null},{"id": "4437", "metadata": null},{"id": "4438", "metadata": null},{"id": "4439", "metadata": null},{"id": "4440", "metadata": null},{"id": "4441", "metadata": null},{"id": "4442", "metadata": null},{"id": "4443", "metadata": null},{"id": "4444", "metadata": null},{"id": "4445", "metadata": null},{"id": "4446", "metadata": null},{"id": "4447", "metadata": null},{"id": "4448", "metadata": null},{"id": "4449", "metadata": null},{"id": "4450", "metadata": null},{"id": "4451", "metadata": null},{"id": "4452", "metadata": null},{"id": "4453", "metadata": null},{"id": "4454", "metadata": null},{"id": "4455", "metadata": null},{"id": "4456", "metadata": null},{"id": "4457", "metadata": null},{"id": "4458", "metadata": null},{"id": "4459", "metadata": null},{"id": "4460", "metadata": null},{"id": "4462", "metadata": null},{"id": "4463", "metadata": null},{"id": "4464", "metadata": null},{"id": "4465", "metadata": null},{"id": "4466", "metadata": null},{"id": "4467", "metadata": null},{"id": "4468", "metadata": null},{"id": "4469", "metadata": null},{"id": "4472", "metadata": null},{"id": "4474", "metadata": null},{"id": "4475", "metadata": null},{"id": "4476", "metadata": null},{"id": "4477", "metadata": null},{"id": "4478", "metadata": null},{"id": "4479", "metadata": null},{"id": "4480", "metadata": null},{"id": "4481", "metadata": null},{"id": "4482", "metadata": null},{"id": "4483", "metadata": null},{"id": "4485", "metadata": null},{"id": "4486", "metadata": null},{"id": "4488", "metadata": null},{"id": "4489", "metadata": null},{"id": "4490", "metadata": null},{"id": "4491", "metadata": null},{"id": "4492", "metadata": null},{"id": "4493", "metadata": null},{"id": "4494", "metadata": null},{"id": "4495", "metadata": null},{"id": "4497", "metadata": null},{"id": "4498", "metadata": null},{"id": "4499", "metadata": null},{"id": "4500", "metadata": null},{"id": "4501", "metadata": null},{"id": "4502", "metadata": null},{"id": "4503", "metadata": null},{"id": "4504", "metadata": null},{"id": "4505", "metadata": null},{"id": "4506", "metadata": null},{"id": "4508", "metadata": null},{"id": "4509", "metadata": null},{"id": "4510", "metadata": null},{"id": "4511", "metadata": null},{"id": "4512", "metadata": null},{"id": "4513", "metadata": null},{"id": "4514", "metadata": null},{"id": "4515", "metadata": null},{"id": "4516", "metadata": null},{"id": "4517", "metadata": null},{"id": "4518", "metadata": null},{"id": "4519", "metadata": null},{"id": "4521", "metadata": null},{"id": "4522", "metadata": null},{"id": "4523", "metadata": null},{"id": "4524", "metadata": null},{"id": "4525", "metadata": null},{"id": "4527", "metadata": null},{"id": "4529", "metadata": null},{"id": "4530", "metadata": null},{"id": "4531", "metadata": null},{"id": "4532", "metadata": null},{"id": "4533", "metadata": null},{"id": "4534", "metadata": null},{"id": "4535", "metadata": null},{"id": "4536", "metadata": null},{"id": "4537", "metadata": null},{"id": "4538", "metadata": null},{"id": "4539", "metadata": null},{"id": "4540", "metadata": null},{"id": "4541", "metadata": null},{"id": "4542", "metadata": null},{"id": "4543", "metadata": null},{"id": "4544", "metadata": null},{"id": "4545", "metadata": null},{"id": "4546", "metadata": null},{"id": "4547", "metadata": null},{"id": "4548", "metadata": null},{"id": "4549", "metadata": null},{"id": "4550", "metadata": null},{"id": "4551", "metadata": null},{"id": "4553", "metadata": null},{"id": "4554", "metadata": null},{"id": "4555", "metadata": null},{"id": "4556", "metadata": null},{"id": "4557", "metadata": null},{"id": "4558", "metadata": null},{"id": "4559", "metadata": null},{"id": "4560", "metadata": null},{"id": "4562", "metadata": null},{"id": "4563", "metadata": null},{"id": "4564", "metadata": null},{"id": "4565", "metadata": null},{"id": "4566", "metadata": null},{"id": "4568", "metadata": null},{"id": "4569", "metadata": null},{"id": "4570", "metadata": null},{"id": "4571", "metadata": null},{"id": "4572", "metadata": null},{"id": "4573", "metadata": null},{"id": "4574", "metadata": null},{"id": "4575", "metadata": null},{"id": "4577", "metadata": null},{"id": "4578", "metadata": null},{"id": "4579", "metadata": null},{"id": "4580", "metadata": null},{"id": "4581", "metadata": null},{"id": "4582", "metadata": null},{"id": "4584", "metadata": null},{"id": "4585", "metadata": null},{"id": "4586", "metadata": null},{"id": "4587", "metadata": null},{"id": "4588", "metadata": null},{"id": "4589", "metadata": null},{"id": "4590", "metadata": null},{"id": "4591", "metadata": null},{"id": "4592", "metadata": null},{"id": "4595", "metadata": null},{"id": "4596", "metadata": null},{"id": "4597", "metadata": null},{"id": "4598", "metadata": null},{"id": "4599", "metadata": null},{"id": "4600", "metadata": null},{"id": "4601", "metadata": null},{"id": "4602", "metadata": null},{"id": "4603", "metadata": null},{"id": "4604", "metadata": null},{"id": "4605", "metadata": null},{"id": "4606", "metadata": null},{"id": "4607", "metadata": null},{"id": "4608", "metadata": null},{"id": "4609", "metadata": null},{"id": "4610", "metadata": null},{"id": "4611", "metadata": null},{"id": "4612", "metadata": null},{"id": "4613", "metadata": null},{"id": "4614", "metadata": null},{"id": "4615", "metadata": null},{"id": "4616", "metadata": null},{"id": "4617", "metadata": null},{"id": "4618", "metadata": null},{"id": "4619", "metadata": null},{"id": "4620", "metadata": null},{"id": "4621", "metadata": null},{"id": "4622", "metadata": null},{"id": "4623", "metadata": null},{"id": "4624", "metadata": null},{"id": "4625", "metadata": null},{"id": "4626", "metadata": null},{"id": "4627", "metadata": null},{"id": "4628", "metadata": null},{"id": "4629", "metadata": null},{"id": "4630", "metadata": null},{"id": "4631", "metadata": null},{"id": "4632", "metadata": null},{"id": "4633", "metadata": null},{"id": "4634", "metadata": null},{"id": "4635", "metadata": null},{"id": "4636", "metadata": null},{"id": "4637", "metadata": null},{"id": "4638", "metadata": null},{"id": "4639", "metadata": null},{"id": "4640", "metadata": null},{"id": "4641", "metadata": null},{"id": "4642", "metadata": null},{"id": "4643", "metadata": null},{"id": "4644", "metadata": null},{"id": "4645", "metadata": null},{"id": "4646", "metadata": null},{"id": "4647", "metadata": null},{"id": "4648", "metadata": null},{"id": "4649", "metadata": null},{"id": "4650", "metadata": null},{"id": "4652", "metadata": null},{"id": "4653", "metadata": null},{"id": "4654", "metadata": null},{"id": "4655", "metadata": null},{"id": "4656", "metadata": null},{"id": "4657", "metadata": null},{"id": "4658", "metadata": null},{"id": "4659", "metadata": null},{"id": "4660", "metadata": null},{"id": "4661", "metadata": null},{"id": "4662", "metadata": null},{"id": "4663", "metadata": null},{"id": "4664", "metadata": null},{"id": "4665", "metadata": null},{"id": "4666", "metadata": null},{"id": "4667", "metadata": null},{"id": "4668", "metadata": null},{"id": "4669", "metadata": null},{"id": "4670", "metadata": null},{"id": "4672", "metadata": null},{"id": "4673", "metadata": null},{"id": "4674", "metadata": null},{"id": "4675", "metadata": null},{"id": "4676", "metadata": null},{"id": "4677", "metadata": null},{"id": "4678", "metadata": null},{"id": "4679", "metadata": null},{"id": "4680", "metadata": null},{"id": "4681", "metadata": null},{"id": "4682", "metadata": null},{"id": "4683", "metadata": null},{"id": "4684", "metadata": null},{"id": "4685", "metadata": null},{"id": "4686", "metadata": null},{"id": "4687", "metadata": null},{"id": "4688", "metadata": null},{"id": "4689", "metadata": null},{"id": "4690", "metadata": null},{"id": "4691", "metadata": null},{"id": "4692", "metadata": null},{"id": "4693", "metadata": null},{"id": "4694", "metadata": null},{"id": "4696", "metadata": null},{"id": "4697", "metadata": null},{"id": "4698", "metadata": null},{"id": "4699", "metadata": null},{"id": "4701", "metadata": null},{"id": "4702", "metadata": null},{"id": "4703", "metadata": null},{"id": "4704", "metadata": null},{"id": "4705", "metadata": null},{"id": "4706", "metadata": null},{"id": "4707", "metadata": null},{"id": "4708", "metadata": null},{"id": "4709", "metadata": null},{"id": "4710", "metadata": null},{"id": "4711", "metadata": null},{"id": "4712", "metadata": null},{"id": "4713", "metadata": null},{"id": "4714", "metadata": null},{"id": "4715", "metadata": null},{"id": "4717", "metadata": null},{"id": "4718", "metadata": null},{"id": "4719", "metadata": null},{"id": "4720", "metadata": null},{"id": "4721", "metadata": null},{"id": "4722", "metadata": null},{"id": "4723", "metadata": null},{"id": "4724", "metadata": null},{"id": "4725", "metadata": null},{"id": "4726", "metadata": null},{"id": "4727", "metadata": null},{"id": "4728", "metadata": null},{"id": "4729", "metadata": null},{"id": "4730", "metadata": null},{"id": "4731", "metadata": null},{"id": "4732", "metadata": null},{"id": "4733", "metadata": null},{"id": "4734", "metadata": null},{"id": "4735", "metadata": null},{"id": "4736", "metadata": null},{"id": "4737", "metadata": null},{"id": "4738", "metadata": null},{"id": "4739", "metadata": null},{"id": "4740", "metadata": null},{"id": "4741", "metadata": null},{"id": "4742", "metadata": null},{"id": "4743", "metadata": null},{"id": "4744", "metadata": null},{"id": "4745", "metadata": null},{"id": "4747", "metadata": null},{"id": "4748", "metadata": null},{"id": "4749", "metadata": null},{"id": "4750", "metadata": null},{"id": "4751", "metadata": null},{"id": "4752", "metadata": null},{"id": "4755", "metadata": null},{"id": "4756", "metadata": null},{"id": "4757", "metadata": null},{"id": "4758", "metadata": null},{"id": "4759", "metadata": null},{"id": "4760", "metadata": null},{"id": "4761", "metadata": null},{"id": "4762", "metadata": null},{"id": "4763", "metadata": null},{"id": "4764", "metadata": null},{"id": "4766", "metadata": null},{"id": "4767", "metadata": null},{"id": "4768", "metadata": null},{"id": "4769", "metadata": null},{"id": "4770", "metadata": null},{"id": "4771", "metadata": null},{"id": "4772", "metadata": null},{"id": "4773", "metadata": null},{"id": "4774", "metadata": null},{"id": "4775", "metadata": null},{"id": "4776", "metadata": null},{"id": "4777", "metadata": null},{"id": "4778", "metadata": null},{"id": "4779", "metadata": null},{"id": "4780", "metadata": null},{"id": "4781", "metadata": null},{"id": "4782", "metadata": null},{"id": "4783", "metadata": null},{"id": "4784", "metadata": null},{"id": "4785", "metadata": null},{"id": "4786", "metadata": null},{"id": "4787", "metadata": null},{"id": "4788", "metadata": null},{"id": "4789", "metadata": null},{"id": "4790", "metadata": null},{"id": "4791", "metadata": null},{"id": "4792", "metadata": null},{"id": "4793", "metadata": null},{"id": "4794", "metadata": null},{"id": "4795", "metadata": null},{"id": "4796", "metadata": null},{"id": "4797", "metadata": null},{"id": "4798", "metadata": null},{"id": "4799", "metadata": null},{"id": "4800", "metadata": null},{"id": "4801", "metadata": null},{"id": "4802", "metadata": null},{"id": "4803", "metadata": null},{"id": "4804", "metadata": null},{"id": "4805", "metadata": null},{"id": "4806", "metadata": null},{"id": "4807", "metadata": null},{"id": "4808", "metadata": null},{"id": "4809", "metadata": null},{"id": "4810", "metadata": null},{"id": "4811", "metadata": null},{"id": "4812", "metadata": null},{"id": "4813", "metadata": null},{"id": "4814", "metadata": null},{"id": "4815", "metadata": null},{"id": "4816", "metadata": null},{"id": "4817", "metadata": null},{"id": "4819", "metadata": null},{"id": "4820", "metadata": null},{"id": "4822", "metadata": null},{"id": "4823", "metadata": null},{"id": "4824", "metadata": null},{"id": "4825", "metadata": null},{"id": "4826", "metadata": null},{"id": "4827", "metadata": null},{"id": "4828", "metadata": null},{"id": "4829", "metadata": null},{"id": "4830", "metadata": null},{"id": "4831", "metadata": null},{"id": "4832", "metadata": null},{"id": "4833", "metadata": null},{"id": "4834", "metadata": null},{"id": "4835", "metadata": null},{"id": "4836", "metadata": null},{"id": "4837", "metadata": null},{"id": "4838", "metadata": null},{"id": "4839", "metadata": null},{"id": "4840", "metadata": null},{"id": "4841", "metadata": null},{"id": "4842", "metadata": null},{"id": "4843", "metadata": null},{"id": "4844", "metadata": null},{"id": "4845", "metadata": null},{"id": "4846", "metadata": null},{"id": "4847", "metadata": null},{"id": "4848", "metadata": null},{"id": "4849", "metadata": null},{"id": "4850", "metadata": null},{"id": "4851", "metadata": null},{"id": "4852", "metadata": null},{"id": "4853", "metadata": null},{"id": "4854", "metadata": null},{"id": "4857", "metadata": null},{"id": "4858", "metadata": null},{"id": "4859", "metadata": null},{"id": "4860", "metadata": null},{"id": "4861", "metadata": null},{"id": "4862", "metadata": null},{"id": "4863", "metadata": null},{"id": "4864", "metadata": null},{"id": "4867", "metadata": null},{"id": "4868", "metadata": null},{"id": "4869", "metadata": null},{"id": "4870", "metadata": null},{"id": "4871", "metadata": null},{"id": "4872", "metadata": null},{"id": "4873", "metadata": null},{"id": "4875", "metadata": null},{"id": "4876", "metadata": null},{"id": "4877", "metadata": null},{"id": "4878", "metadata": null},{"id": "4880", "metadata": null},{"id": "4881", "metadata": null},{"id": "4882", "metadata": null},{"id": "4884", "metadata": null},{"id": "4885", "metadata": null},{"id": "4887", "metadata": null},{"id": "4888", "metadata": null},{"id": "4890", "metadata": null},{"id": "4891", "metadata": null},{"id": "4892", "metadata": null},{"id": "4893", "metadata": null},{"id": "4894", "metadata": null},{"id": "4895", "metadata": null},{"id": "4896", "metadata": null},{"id": "4897", "metadata": null},{"id": "4898", "metadata": null},{"id": "4899", "metadata": null},{"id": "4900", "metadata": null},{"id": "4901", "metadata": null},{"id": "4902", "metadata": null},{"id": "4904", "metadata": null},{"id": "4905", "metadata": null},{"id": "4906", "metadata": null},{"id": "4907", "metadata": null},{"id": "4908", "metadata": null},{"id": "4909", "metadata": null},{"id": "4910", "metadata": null},{"id": "4911", "metadata": null},{"id": "4912", "metadata": null},{"id": "4913", "metadata": null},{"id": "4914", "metadata": null},{"id": "4915", "metadata": null},{"id": "4916", "metadata": null},{"id": "4917", "metadata": null},{"id": "4918", "metadata": null},{"id": "4919", "metadata": null},{"id": "4920", "metadata": null},{"id": "4921", "metadata": null},{"id": "4923", "metadata": null},{"id": "4924", "metadata": null},{"id": "4925", "metadata": null},{"id": "4926", "metadata": null},{"id": "4927", "metadata": null},{"id": "4928", "metadata": null},{"id": "4929", "metadata": null},{"id": "4930", "metadata": null},{"id": "4931", "metadata": null},{"id": "4932", "metadata": null},{"id": "4933", "metadata": null},{"id": "4934", "metadata": null},{"id": "4935", "metadata": null},{"id": "4936", "metadata": null},{"id": "4937", "metadata": null},{"id": "4939", "metadata": null},{"id": "4940", "metadata": null},{"id": "4941", "metadata": null},{"id": "4942", "metadata": null},{"id": "4943", "metadata": null},{"id": "4944", "metadata": null},{"id": "4945", "metadata": null},{"id": "4946", "metadata": null},{"id": "4947", "metadata": null},{"id": "4948", "metadata": null},{"id": "4949", "metadata": null},{"id": "4950", "metadata": null},{"id": "4951", "metadata": null},{"id": "4953", "metadata": null},{"id": "4954", "metadata": null},{"id": "4955", "metadata": null},{"id": "4956", "metadata": null},{"id": "4957", "metadata": null},{"id": "4958", "metadata": null},{"id": "4959", "metadata": null},{"id": "4960", "metadata": null},{"id": "4961", "metadata": null},{"id": "4963", "metadata": null},{"id": "4964", "metadata": null},{"id": "4965", "metadata": null},{"id": "4966", "metadata": null},{"id": "4967", "metadata": null},{"id": "4968", "metadata": null},{"id": "4969", "metadata": null},{"id": "4970", "metadata": null},{"id": "4971", "metadata": null},{"id": "4972", "metadata": null},{"id": "4973", "metadata": null},{"id": "4974", "metadata": null},{"id": "4975", "metadata": null},{"id": "4976", "metadata": null},{"id": "4977", "metadata": null},{"id": "4978", "metadata": null},{"id": "4979", "metadata": null},{"id": "4980", "metadata": null},{"id": "4981", "metadata": null},{"id": "4982", "metadata": null},{"id": "4983", "metadata": null},{"id": "4984", "metadata": null},{"id": "4985", "metadata": null},{"id": "4986", "metadata": null},{"id": "4987", "metadata": null},{"id": "4989", "metadata": null},{"id": "4990", "metadata": null},{"id": "4991", "metadata": null},{"id": "4992", "metadata": null},{"id": "4993", "metadata": null},{"id": "4994", "metadata": null},{"id": "4995", "metadata": null},{"id": "4997", "metadata": null},{"id": "4998", "metadata": null},{"id": "4999", "metadata": null},{"id": "5000", "metadata": null},{"id": "5001", "metadata": null},{"id": "5002", "metadata": null},{"id": "5003", "metadata": null},{"id": "5004", "metadata": null},{"id": "5005", "metadata": null},{"id": "5007", "metadata": null},{"id": "5008", "metadata": null},{"id": "5009", "metadata": null},{"id": "5010", "metadata": null},{"id": "5011", "metadata": null},{"id": "5012", "metadata": null},{"id": "5014", "metadata": null},{"id": "5015", "metadata": null},{"id": "5016", "metadata": null},{"id": "5017", "metadata": null},{"id": "5018", "metadata": null},{"id": "5019", "metadata": null},{"id": "5020", "metadata": null},{"id": "5021", "metadata": null},{"id": "5022", "metadata": null},{"id": "5023", "metadata": null},{"id": "5024", "metadata": null},{"id": "5025", "metadata": null},{"id": "5026", "metadata": null},{"id": "5027", "metadata": null},{"id": "5028", "metadata": null},{"id": "5030", "metadata": null},{"id": "5031", "metadata": null},{"id": "5032", "metadata": null},{"id": "5033", "metadata": null},{"id": "5034", "metadata": null},{"id": "5035", "metadata": null},{"id": "5036", "metadata": null},{"id": "5037", "metadata": null},{"id": "5038", "metadata": null},{"id": "5039", "metadata": null},{"id": "5040", "metadata": null},{"id": "5041", "metadata": null},{"id": "5042", "metadata": null},{"id": "5043", "metadata": null},{"id": "5044", "metadata": null},{"id": "5045", "metadata": null},{"id": "5046", "metadata": null},{"id": "5047", "metadata": null},{"id": "5048", "metadata": null},{"id": "5049", "metadata": null},{"id": "5050", "metadata": null},{"id": "5051", "metadata": null},{"id": "5052", "metadata": null},{"id": "5054", "metadata": null},{"id": "5055", "metadata": null},{"id": "5056", "metadata": null},{"id": "5058", "metadata": null},{"id": "5059", "metadata": null},{"id": "5060", "metadata": null},{"id": "5061", "metadata": null},{"id": "5062", "metadata": null},{"id": "5063", "metadata": null},{"id": "5065", "metadata": null},{"id": "5066", "metadata": null},{"id": "5067", "metadata": null},{"id": "5068", "metadata": null},{"id": "5069", "metadata": null},{"id": "5070", "metadata": null},{"id": "5071", "metadata": null},{"id": "5072", "metadata": null},{"id": "5073", "metadata": null},{"id": "5075", "metadata": null},{"id": "5076", "metadata": null},{"id": "5077", "metadata": null},{"id": "5078", "metadata": null},{"id": "5079", "metadata": null},{"id": "5080", "metadata": null},{"id": "5081", "metadata": null},{"id": "5082", "metadata": null},{"id": "5083", "metadata": null},{"id": "5084", "metadata": null},{"id": "5085", "metadata": null},{"id": "5087", "metadata": null},{"id": "5088", "metadata": null},{"id": "5089", "metadata": null},{"id": "5090", "metadata": null},{"id": "5091", "metadata": null},{"id": "5092", "metadata": null},{"id": "5093", "metadata": null},{"id": "5094", "metadata": null},{"id": "5095", "metadata": null},{"id": "5096", "metadata": null},{"id": "5097", "metadata": null},{"id": "5098", "metadata": null},{"id": "5100", "metadata": null},{"id": "5101", "metadata": null},{"id": "5102", "metadata": null},{"id": "5103", "metadata": null},{"id": "5104", "metadata": null},{"id": "5105", "metadata": null},{"id": "5106", "metadata": null},{"id": "5107", "metadata": null},{"id": "5108", "metadata": null},{"id": "5110", "metadata": null},{"id": "5111", "metadata": null},{"id": "5112", "metadata": null},{"id": "5113", "metadata": null},{"id": "5114", "metadata": null},{"id": "5115", "metadata": null},{"id": "5116", "metadata": null},{"id": "5117", "metadata": null},{"id": "5118", "metadata": null},{"id": "5119", "metadata": null},{"id": "5120", "metadata": null},{"id": "5121", "metadata": null},{"id": "5122", "metadata": null},{"id": "5123", "metadata": null},{"id": "5124", "metadata": null},{"id": "5125", "metadata": null},{"id": "5126", "metadata": null},{"id": "5127", "metadata": null},{"id": "5128", "metadata": null},{"id": "5129", "metadata": null},{"id": "5130", "metadata": null},{"id": "5131", "metadata": null},{"id": "5132", "metadata": null},{"id": "5133", "metadata": null},{"id": "5134", "metadata": null},{"id": "5135", "metadata": null},{"id": "5136", "metadata": null},{"id": "5137", "metadata": null},{"id": "5139", "metadata": null},{"id": "5140", "metadata": null},{"id": "5142", "metadata": null},{"id": "5143", "metadata": null},{"id": "5144", "metadata": null},{"id": "5145", "metadata": null},{"id": "5146", "metadata": null},{"id": "5147", "metadata": null},{"id": "5148", "metadata": null},{"id": "5149", "metadata": null},{"id": "5150", "metadata": null},{"id": "5151", "metadata": null},{"id": "5152", "metadata": null},{"id": "5153", "metadata": null},{"id": "5154", "metadata": null},{"id": "5155", "metadata": null},{"id": "5156", "metadata": null},{"id": "5157", "metadata": null},{"id": "5158", "metadata": null},{"id": "5159", "metadata": null},{"id": "5160", "metadata": null},{"id": "5161", "metadata": null},{"id": "5162", "metadata": null},{"id": "5163", "metadata": null},{"id": "5164", "metadata": null},{"id": "5165", "metadata": null},{"id": "5166", "metadata": null},{"id": "5167", "metadata": null},{"id": "5168", "metadata": null},{"id": "5169", "metadata": null},{"id": "5170", "metadata": null},{"id": "5171", "metadata": null},{"id": "5172", "metadata": null},{"id": "5173", "metadata": null},{"id": "5174", "metadata": null},{"id": "5175", "metadata": null},{"id": "5176", "metadata": null},{"id": "5177", "metadata": null},{"id": "5178", "metadata": null},{"id": "5179", "metadata": null},{"id": "5180", "metadata": null},{"id": "5181", "metadata": null},{"id": "5182", "metadata": null},{"id": "5183", "metadata": null},{"id": "5185", "metadata": null},{"id": "5186", "metadata": null},{"id": "5187", "metadata": null},{"id": "5188", "metadata": null},{"id": "5189", "metadata": null},{"id": "5190", "metadata": null},{"id": "5191", "metadata": null},{"id": "5192", "metadata": null},{"id": "5193", "metadata": null},{"id": "5194", "metadata": null},{"id": "5195", "metadata": null},{"id": "5196", "metadata": null},{"id": "5197", "metadata": null},{"id": "5198", "metadata": null},{"id": "5199", "metadata": null},{"id": "5200", "metadata": null},{"id": "5201", "metadata": null},{"id": "5202", "metadata": null},{"id": "5203", "metadata": null},{"id": "5204", "metadata": null},{"id": "5205", "metadata": null},{"id": "5206", "metadata": null},{"id": "5207", "metadata": null},{"id": "5208", "metadata": null},{"id": "5209", "metadata": null},{"id": "5211", "metadata": null},{"id": "5212", "metadata": null},{"id": "5213", "metadata": null},{"id": "5214", "metadata": null},{"id": "5215", "metadata": null},{"id": "5216", "metadata": null},{"id": "5217", "metadata": null},{"id": "5218", "metadata": null},{"id": "5219", "metadata": null},{"id": "5220", "metadata": null},{"id": "5221", "metadata": null},{"id": "5222", "metadata": null},{"id": "5223", "metadata": null},{"id": "5224", "metadata": null},{"id": "5225", "metadata": null},{"id": "5226", "metadata": null},{"id": "5227", "metadata": null},{"id": "5229", "metadata": null},{"id": "5230", "metadata": null},{"id": "5231", "metadata": null},{"id": "5232", "metadata": null},{"id": "5233", "metadata": null},{"id": "5234", "metadata": null},{"id": "5235", "metadata": null},{"id": "5236", "metadata": null},{"id": "5237", "metadata": null},{"id": "5238", "metadata": null},{"id": "5239", "metadata": null},{"id": "5240", "metadata": null},{"id": "5241", "metadata": null},{"id": "5242", "metadata": null},{"id": "5243", "metadata": null},{"id": "5244", "metadata": null},{"id": "5245", "metadata": null},{"id": "5246", "metadata": null},{"id": "5247", "metadata": null},{"id": "5248", "metadata": null},{"id": "5249", "metadata": null},{"id": "5250", "metadata": null},{"id": "5252", "metadata": null},{"id": "5253", "metadata": null},{"id": "5254", "metadata": null},{"id": "5255", "metadata": null},{"id": "5256", "metadata": null},{"id": "5257", "metadata": null},{"id": "5258", "metadata": null},{"id": "5259", "metadata": null},{"id": "5260", "metadata": null},{"id": "5261", "metadata": null},{"id": "5262", "metadata": null},{"id": "5263", "metadata": null},{"id": "5265", "metadata": null},{"id": "5266", "metadata": null},{"id": "5267", "metadata": null},{"id": "5268", "metadata": null},{"id": "5269", "metadata": null},{"id": "5270", "metadata": null},{"id": "5271", "metadata": null},{"id": "5272", "metadata": null},{"id": "5273", "metadata": null},{"id": "5274", "metadata": null},{"id": "5275", "metadata": null},{"id": "5276", "metadata": null},{"id": "5277", "metadata": null},{"id": "5278", "metadata": null},{"id": "5279", "metadata": null},{"id": "5280", "metadata": null},{"id": "5281", "metadata": null},{"id": "5282", "metadata": null},{"id": "5283", "metadata": null},{"id": "5285", "metadata": null},{"id": "5286", "metadata": null},{"id": "5287", "metadata": null},{"id": "5288", "metadata": null},{"id": "5289", "metadata": null},{"id": "5290", "metadata": null},{"id": "5291", "metadata": null},{"id": "5292", "metadata": null},{"id": "5293", "metadata": null},{"id": "5294", "metadata": null},{"id": "5295", "metadata": null},{"id": "5296", "metadata": null},{"id": "5297", "metadata": null},{"id": "5298", "metadata": null},{"id": "5299", "metadata": null},{"id": "5300", "metadata": null},{"id": "5301", "metadata": null},{"id": "5302", "metadata": null},{"id": "5303", "metadata": null},{"id": "5304", "metadata": null},{"id": "5305", "metadata": null},{"id": "5307", "metadata": null},{"id": "5308", "metadata": null},{"id": "5309", "metadata": null},{"id": "5310", "metadata": null},{"id": "5311", "metadata": null},{"id": "5312", "metadata": null},{"id": "5313", "metadata": null},{"id": "5314", "metadata": null},{"id": "5315", "metadata": null},{"id": "5316", "metadata": null},{"id": "5317", "metadata": null},{"id": "5318", "metadata": null},{"id": "5319", "metadata": null},{"id": "5320", "metadata": null},{"id": "5321", "metadata": null},{"id": "5322", "metadata": null},{"id": "5323", "metadata": null},{"id": "5324", "metadata": null},{"id": "5325", "metadata": null},{"id": "5326", "metadata": null},{"id": "5327", "metadata": null},{"id": "5328", "metadata": null},{"id": "5329", "metadata": null},{"id": "5331", "metadata": null},{"id": "5332", "metadata": null},{"id": "5333", "metadata": null},{"id": "5334", "metadata": null},{"id": "5335", "metadata": null},{"id": "5336", "metadata": null},{"id": "5338", "metadata": null},{"id": "5339", "metadata": null},{"id": "5340", "metadata": null},{"id": "5341", "metadata": null},{"id": "5342", "metadata": null},{"id": "5343", "metadata": null},{"id": "5345", "metadata": null},{"id": "5346", "metadata": null},{"id": "5347", "metadata": null},{"id": "5348", "metadata": null},{"id": "5349", "metadata": null},{"id": "5350", "metadata": null},{"id": "5351", "metadata": null},{"id": "5352", "metadata": null},{"id": "5353", "metadata": null},{"id": "5354", "metadata": null},{"id": "5355", "metadata": null},{"id": "5356", "metadata": null},{"id": "5357", "metadata": null},{"id": "5358", "metadata": null},{"id": "5359", "metadata": null},{"id": "5360", "metadata": null},{"id": "5361", "metadata": null},{"id": "5362", "metadata": null},{"id": "5364", "metadata": null},{"id": "5365", "metadata": null},{"id": "5366", "metadata": null},{"id": "5367", "metadata": null},{"id": "5368", "metadata": null},{"id": "5369", "metadata": null},{"id": "5370", "metadata": null},{"id": "5371", "metadata": null},{"id": "5372", "metadata": null},{"id": "5373", "metadata": null},{"id": "5374", "metadata": null},{"id": "5375", "metadata": null},{"id": "5376", "metadata": null},{"id": "5377", "metadata": null},{"id": "5378", "metadata": null},{"id": "5379", "metadata": null},{"id": "5380", "metadata": null},{"id": "5381", "metadata": null},{"id": "5383", "metadata": null},{"id": "5384", "metadata": null},{"id": "5385", "metadata": null},{"id": "5387", "metadata": null},{"id": "5388", "metadata": null},{"id": "5389", "metadata": null},{"id": "5390", "metadata": null},{"id": "5391", "metadata": null},{"id": "5392", "metadata": null},{"id": "5393", "metadata": null},{"id": "5394", "metadata": null},{"id": "5395", "metadata": null},{"id": "5396", "metadata": null},{"id": "5397", "metadata": null},{"id": "5398", "metadata": null},{"id": "5399", "metadata": null},{"id": "5400", "metadata": null},{"id": "5401", "metadata": null},{"id": "5402", "metadata": null},{"id": "5403", "metadata": null},{"id": "5404", "metadata": null},{"id": "5405", "metadata": null},{"id": "5406", "metadata": null},{"id": "5407", "metadata": null},{"id": "5408", "metadata": null},{"id": "5409", "metadata": null},{"id": "5411", "metadata": null},{"id": "5412", "metadata": null},{"id": "5413", "metadata": null},{"id": "5414", "metadata": null},{"id": "5415", "metadata": null},{"id": "5416", "metadata": null},{"id": "5417", "metadata": null},{"id": "5418", "metadata": null},{"id": "5419", "metadata": null},{"id": "5420", "metadata": null},{"id": "5421", "metadata": null},{"id": "5422", "metadata": null},{"id": "5423", "metadata": null},{"id": "5424", "metadata": null},{"id": "5425", "metadata": null},{"id": "5426", "metadata": null},{"id": "5427", "metadata": null},{"id": "5428", "metadata": null},{"id": "5429", "metadata": null},{"id": "5430", "metadata": null},{"id": "5431", "metadata": null},{"id": "5432", "metadata": null},{"id": "5433", "metadata": null},{"id": "5434", "metadata": null},{"id": "5435", "metadata": null},{"id": "5437", "metadata": null},{"id": "5438", "metadata": null},{"id": "5439", "metadata": null},{"id": "5440", "metadata": null},{"id": "5442", "metadata": null},{"id": "5443", "metadata": null},{"id": "5444", "metadata": null},{"id": "5445", "metadata": null},{"id": "5447", "metadata": null},{"id": "5448", "metadata": null},{"id": "5449", "metadata": null},{"id": "5450", "metadata": null},{"id": "5451", "metadata": null},{"id": "5452", "metadata": null},{"id": "5453", "metadata": null},{"id": "5454", "metadata": null},{"id": "5455", "metadata": null},{"id": "5456", "metadata": null},{"id": "5457", "metadata": null},{"id": "5458", "metadata": null},{"id": "5459", "metadata": null},{"id": "5460", "metadata": null},{"id": "5461", "metadata": null},{"id": "5462", "metadata": null},{"id": "5463", "metadata": null},{"id": "5464", "metadata": null},{"id": "5465", "metadata": null},{"id": "5466", "metadata": null},{"id": "5467", "metadata": null},{"id": "5468", "metadata": null},{"id": "5469", "metadata": null},{"id": "5470", "metadata": null},{"id": "5471", "metadata": null},{"id": "5472", "metadata": null},{"id": "5473", "metadata": null},{"id": "5474", "metadata": null},{"id": "5475", "metadata": null},{"id": "5476", "metadata": null},{"id": "5477", "metadata": null},{"id": "5478", "metadata": null},{"id": "5479", "metadata": null},{"id": "5480", "metadata": null},{"id": "5481", "metadata": null},{"id": "5482", "metadata": null},{"id": "5483", "metadata": null},{"id": "5484", "metadata": null},{"id": "5485", "metadata": null},{"id": "5486", "metadata": null},{"id": "5487", "metadata": null},{"id": "5488", "metadata": null},{"id": "5489", "metadata": null},{"id": "5490", "metadata": null},{"id": "5491", "metadata": null},{"id": "5492", "metadata": null},{"id": "5493", "metadata": null},{"id": "5494", "metadata": null},{"id": "5495", "metadata": null},{"id": "5496", "metadata": null},{"id": "5497", "metadata": null},{"id": "5498", "metadata": null},{"id": "5499", "metadata": null},{"id": "5500", "metadata": null},{"id": "5501", "metadata": null},{"id": "5503", "metadata": null},{"id": "5504", "metadata": null},{"id": "5506", "metadata": null},{"id": "5507", "metadata": null},{"id": "5508", "metadata": null},{"id": "5509", "metadata": null},{"id": "5510", "metadata": null},{"id": "5511", "metadata": null},{"id": "5512", "metadata": null},{"id": "5513", "metadata": null},{"id": "5514", "metadata": null},{"id": "5516", "metadata": null},{"id": "5517", "metadata": null},{"id": "5518", "metadata": null},{"id": "5519", "metadata": null},{"id": "5520", "metadata": null},{"id": "5521", "metadata": null},{"id": "5522", "metadata": null},{"id": "5523", "metadata": null},{"id": "5524", "metadata": null},{"id": "5525", "metadata": null},{"id": "5526", "metadata": null},{"id": "5527", "metadata": null},{"id": "5528", "metadata": null},{"id": "5529", "metadata": null},{"id": "5530", "metadata": null},{"id": "5532", "metadata": null},{"id": "5533", "metadata": null},{"id": "5534", "metadata": null},{"id": "5535", "metadata": null},{"id": "5536", "metadata": null},{"id": "5537", "metadata": null},{"id": "5538", "metadata": null},{"id": "5539", "metadata": null},{"id": "5540", "metadata": null},{"id": "5541", "metadata": null},{"id": "5542", "metadata": null},{"id": "5544", "metadata": null},{"id": "5545", "metadata": null},{"id": "5546", "metadata": null},{"id": "5547", "metadata": null},{"id": "5548", "metadata": null},{"id": "5549", "metadata": null},{"id": "5550", "metadata": null},{"id": "5551", "metadata": null},{"id": "5552", "metadata": null},{"id": "5553", "metadata": null},{"id": "5554", "metadata": null},{"id": "5555", "metadata": null},{"id": "5556", "metadata": null},{"id": "5557", "metadata": null},{"id": "5558", "metadata": null},{"id": "5559", "metadata": null},{"id": "5560", "metadata": null},{"id": "5561", "metadata": null},{"id": "5562", "metadata": null},{"id": "5563", "metadata": null},{"id": "5564", "metadata": null},{"id": "5565", "metadata": null},{"id": "5566", "metadata": null},{"id": "5567", "metadata": null},{"id": "5568", "metadata": null},{"id": "5569", "metadata": null},{"id": "5570", "metadata": null},{"id": "5571", "metadata": null},{"id": "5572", "metadata": null},{"id": "5573", "metadata": null},{"id": "5574", "metadata": null},{"id": "5575", "metadata": null},{"id": "5577", "metadata": null},{"id": "5578", "metadata": null},{"id": "5579", "metadata": null},{"id": "5580", "metadata": null},{"id": "5581", "metadata": null},{"id": "5582", "metadata": null},{"id": "5583", "metadata": null},{"id": "5584", "metadata": null},{"id": "5585", "metadata": null},{"id": "5586", "metadata": null},{"id": "5587", "metadata": null},{"id": "5588", "metadata": null},{"id": "5589", "metadata": null},{"id": "5590", "metadata": null},{"id": "5591", "metadata": null},{"id": "5592", "metadata": null},{"id": "5593", "metadata": null},{"id": "5594", "metadata": null},{"id": "5595", "metadata": null},{"id": "5596", "metadata": null},{"id": "5597", "metadata": null},{"id": "5599", "metadata": null},{"id": "5600", "metadata": null},{"id": "5601", "metadata": null},{"id": "5602", "metadata": null},{"id": "5603", "metadata": null},{"id": "5604", "metadata": null},{"id": "5606", "metadata": null},{"id": "5607", "metadata": null},{"id": "5608", "metadata": null},{"id": "5609", "metadata": null},{"id": "5610", "metadata": null},{"id": "5611", "metadata": null},{"id": "5612", "metadata": null},{"id": "5613", "metadata": null},{"id": "5614", "metadata": null},{"id": "5615", "metadata": null},{"id": "5616", "metadata": null},{"id": "5617", "metadata": null},{"id": "5618", "metadata": null},{"id": "5619", "metadata": null},{"id": "5620", "metadata": null},{"id": "5621", "metadata": null},{"id": "5622", "metadata": null},{"id": "5623", "metadata": null},{"id": "5624", "metadata": null},{"id": "5625", "metadata": null},{"id": "5626", "metadata": null},{"id": "5627", "metadata": null},{"id": "5628", "metadata": null},{"id": "5629", "metadata": null},{"id": "5630", "metadata": null},{"id": "5631", "metadata": null},{"id": "5632", "metadata": null},{"id": "5635", "metadata": null},{"id": "5636", "metadata": null},{"id": "5637", "metadata": null},{"id": "5638", "metadata": null},{"id": "5639", "metadata": null},{"id": "5640", "metadata": null},{"id": "5641", "metadata": null},{"id": "5642", "metadata": null},{"id": "5643", "metadata": null},{"id": "5644", "metadata": null},{"id": "5645", "metadata": null},{"id": "5646", "metadata": null},{"id": "5648", "metadata": null},{"id": "5649", "metadata": null},{"id": "5650", "metadata": null},{"id": "5651", "metadata": null},{"id": "5652", "metadata": null},{"id": "5653", "metadata": null},{"id": "5654", "metadata": null},{"id": "5655", "metadata": null},{"id": "5656", "metadata": null},{"id": "5657", "metadata": null},{"id": "5658", "metadata": null},{"id": "5660", "metadata": null},{"id": "5661", "metadata": null},{"id": "5662", "metadata": null},{"id": "5663", "metadata": null},{"id": "5664", "metadata": null},{"id": "5665", "metadata": null},{"id": "5666", "metadata": null},{"id": "5667", "metadata": null},{"id": "5668", "metadata": null},{"id": "5669", "metadata": null},{"id": "5670", "metadata": null},{"id": "5671", "metadata": null},{"id": "5672", "metadata": null},{"id": "5673", "metadata": null},{"id": "5674", "metadata": null},{"id": "5677", "metadata": null},{"id": "5678", "metadata": null},{"id": "5679", "metadata": null},{"id": "5680", "metadata": null},{"id": "5682", "metadata": null},{"id": "5683", "metadata": null},{"id": "5684", "metadata": null},{"id": "5685", "metadata": null},{"id": "5686", "metadata": null},{"id": "5687", "metadata": null},{"id": "5688", "metadata": null},{"id": "5689", "metadata": null},{"id": "5690", "metadata": null},{"id": "5691", "metadata": null},{"id": "5692", "metadata": null},{"id": "5693", "metadata": null},{"id": "5694", "metadata": null},{"id": "5695", "metadata": null},{"id": "5696", "metadata": null},{"id": "5697", "metadata": null},{"id": "5698", "metadata": null},{"id": "5699", "metadata": null},{"id": "5700", "metadata": null},{"id": "5702", "metadata": null},{"id": "5703", "metadata": null},{"id": "5704", "metadata": null},{"id": "5705", "metadata": null},{"id": "5706", "metadata": null},{"id": "5707", "metadata": null},{"id": "5708", "metadata": null},{"id": "5709", "metadata": null},{"id": "5710", "metadata": null},{"id": "5711", "metadata": null},{"id": "5712", "metadata": null},{"id": "5713", "metadata": null},{"id": "5714", "metadata": null},{"id": "5715", "metadata": null},{"id": "5716", "metadata": null},{"id": "5718", "metadata": null},{"id": "5719", "metadata": null},{"id": "5720", "metadata": null},{"id": "5721", "metadata": null},{"id": "5722", "metadata": null},{"id": "5723", "metadata": null},{"id": "5724", "metadata": null},{"id": "5725", "metadata": null},{"id": "5726", "metadata": null},{"id": "5727", "metadata": null},{"id": "5728", "metadata": null},{"id": "5729", "metadata": null},{"id": "5730", "metadata": null},{"id": "5731", "metadata": null},{"id": "5732", "metadata": null},{"id": "5733", "metadata": null},{"id": "5734", "metadata": null},{"id": "5735", "metadata": null},{"id": "5736", "metadata": null},{"id": "5737", "metadata": null},{"id": "5738", "metadata": null},{"id": "5740", "metadata": null},{"id": "5741", "metadata": null},{"id": "5742", "metadata": null},{"id": "5743", "metadata": null},{"id": "5744", "metadata": null},{"id": "5745", "metadata": null},{"id": "5746", "metadata": null},{"id": "5747", "metadata": null},{"id": "5748", "metadata": null},{"id": "5749", "metadata": null},{"id": "5751", "metadata": null},{"id": "5752", "metadata": null},{"id": "5753", "metadata": null},{"id": "5754", "metadata": null},{"id": "5755", "metadata": null},{"id": "5756", "metadata": null},{"id": "5757", "metadata": null},{"id": "5758", "metadata": null},{"id": "5759", "metadata": null},{"id": "5760", "metadata": null},{"id": "5761", "metadata": null},{"id": "5762", "metadata": null},{"id": "5764", "metadata": null},{"id": "5765", "metadata": null},{"id": "5766", "metadata": null},{"id": "5767", "metadata": null},{"id": "5768", "metadata": null},{"id": "5769", "metadata": null},{"id": "5770", "metadata": null},{"id": "5771", "metadata": null},{"id": "5773", "metadata": null},{"id": "5774", "metadata": null},{"id": "5775", "metadata": null},{"id": "5776", "metadata": null},{"id": "5777", "metadata": null},{"id": "5778", "metadata": null},{"id": "5779", "metadata": null},{"id": "5780", "metadata": null},{"id": "5781", "metadata": null},{"id": "5782", "metadata": null},{"id": "5783", "metadata": null},{"id": "5784", "metadata": null},{"id": "5785", "metadata": null},{"id": "5786", "metadata": null},{"id": "5787", "metadata": null},{"id": "5788", "metadata": null},{"id": "5789", "metadata": null},{"id": "5790", "metadata": null},{"id": "5791", "metadata": null},{"id": "5792", "metadata": null},{"id": "5793", "metadata": null},{"id": "5794", "metadata": null},{"id": "5795", "metadata": null},{"id": "5796", "metadata": null},{"id": "5797", "metadata": null},{"id": "5798", "metadata": null},{"id": "5799", "metadata": null},{"id": "5800", "metadata": null},{"id": "5801", "metadata": null},{"id": "5802", "metadata": null},{"id": "5803", "metadata": null},{"id": "5804", "metadata": null},{"id": "5805", "metadata": null},{"id": "5806", "metadata": null},{"id": "5807", "metadata": null},{"id": "5808", "metadata": null},{"id": "5809", "metadata": null},{"id": "5810", "metadata": null},{"id": "5811", "metadata": null},{"id": "5812", "metadata": null},{"id": "5813", "metadata": null},{"id": "5814", "metadata": null},{"id": "5815", "metadata": null},{"id": "5816", "metadata": null},{"id": "5817", "metadata": null},{"id": "5818", "metadata": null},{"id": "5819", "metadata": null},{"id": "5820", "metadata": null},{"id": "5821", "metadata": null},{"id": "5822", "metadata": null},{"id": "5823", "metadata": null},{"id": "5824", "metadata": null},{"id": "5825", "metadata": null},{"id": "5826", "metadata": null},{"id": "5827", "metadata": null},{"id": "5828", "metadata": null},{"id": "5829", "metadata": null},{"id": "5830", "metadata": null},{"id": "5831", "metadata": null},{"id": "5832", "metadata": null},{"id": "5833", "metadata": null},{"id": "5834", "metadata": null},{"id": "5835", "metadata": null},{"id": "5836", "metadata": null},{"id": "5837", "metadata": null},{"id": "5838", "metadata": null},{"id": "5839", "metadata": null},{"id": "5840", "metadata": null},{"id": "5841", "metadata": null},{"id": "5842", "metadata": null},{"id": "5843", "metadata": null},{"id": "5844", "metadata": null},{"id": "5845", "metadata": null},{"id": "5846", "metadata": null},{"id": "5848", "metadata": null},{"id": "5849", "metadata": null},{"id": "5850", "metadata": null},{"id": "5851", "metadata": null},{"id": "5853", "metadata": null},{"id": "5854", "metadata": null},{"id": "5855", "metadata": null},{"id": "5856", "metadata": null},{"id": "5857", "metadata": null},{"id": "5858", "metadata": null},{"id": "5859", "metadata": null},{"id": "5860", "metadata": null},{"id": "5861", "metadata": null},{"id": "5862", "metadata": null},{"id": "5863", "metadata": null},{"id": "5864", "metadata": null},{"id": "5865", "metadata": null},{"id": "5867", "metadata": null},{"id": "5868", "metadata": null},{"id": "5869", "metadata": null},{"id": "5870", "metadata": null},{"id": "5871", "metadata": null},{"id": "5872", "metadata": null},{"id": "5873", "metadata": null},{"id": "5874", "metadata": null},{"id": "5875", "metadata": null},{"id": "5876", "metadata": null},{"id": "5877", "metadata": null},{"id": "5878", "metadata": null},{"id": "5879", "metadata": null},{"id": "5880", "metadata": null},{"id": "5881", "metadata": null},{"id": "5882", "metadata": null},{"id": "5883", "metadata": null},{"id": "5884", "metadata": null},{"id": "5885", "metadata": null},{"id": "5886", "metadata": null},{"id": "5887", "metadata": null},{"id": "5889", "metadata": null},{"id": "5890", "metadata": null},{"id": "5891", "metadata": null},{"id": "5892", "metadata": null},{"id": "5893", "metadata": null},{"id": "5894", "metadata": null},{"id": "5895", "metadata": null},{"id": "5896", "metadata": null},{"id": "5897", "metadata": null},{"id": "5898", "metadata": null},{"id": "5899", "metadata": null},{"id": "5900", "metadata": null},{"id": "5901", "metadata": null},{"id": "5902", "metadata": null},{"id": "5904", "metadata": null},{"id": "5905", "metadata": null},{"id": "5906", "metadata": null},{"id": "5907", "metadata": null},{"id": "5908", "metadata": null},{"id": "5909", "metadata": null},{"id": "5910", "metadata": null},{"id": "5911", "metadata": null},{"id": "5912", "metadata": null},{"id": "5914", "metadata": null},{"id": "5915", "metadata": null},{"id": "5916", "metadata": null},{"id": "5917", "metadata": null},{"id": "5918", "metadata": null},{"id": "5919", "metadata": null},{"id": "5920", "metadata": null},{"id": "5921", "metadata": null},{"id": "5922", "metadata": null},{"id": "5923", "metadata": null},{"id": "5924", "metadata": null},{"id": "5926", "metadata": null},{"id": "5927", "metadata": null},{"id": "5928", "metadata": null},{"id": "5929", "metadata": null},{"id": "5930", "metadata": null},{"id": "5932", "metadata": null},{"id": "5933", "metadata": null},{"id": "5934", "metadata": null},{"id": "5935", "metadata": null},{"id": "5937", "metadata": null},{"id": "5938", "metadata": null},{"id": "5939", "metadata": null},{"id": "5940", "metadata": null},{"id": "5941", "metadata": null},{"id": "5943", "metadata": null},{"id": "5944", "metadata": null},{"id": "5945", "metadata": null},{"id": "5946", "metadata": null},{"id": "5947", "metadata": null},{"id": "5948", "metadata": null},{"id": "5949", "metadata": null},{"id": "5950", "metadata": null},{"id": "5951", "metadata": null},{"id": "5952", "metadata": null},{"id": "5953", "metadata": null},{"id": "5954", "metadata": null},{"id": "5955", "metadata": null},{"id": "5956", "metadata": null},{"id": "5957", "metadata": null},{"id": "5958", "metadata": null},{"id": "5959", "metadata": null},{"id": "5960", "metadata": null},{"id": "5961", "metadata": null},{"id": "5962", "metadata": null},{"id": "5963", "metadata": null},{"id": "5964", "metadata": null},{"id": "5965", "metadata": null},{"id": "5966", "metadata": null},{"id": "5967", "metadata": null},{"id": "5968", "metadata": null},{"id": "5969", "metadata": null},{"id": "5970", "metadata": null},{"id": "5971", "metadata": null},{"id": "5972", "metadata": null},{"id": "5973", "metadata": null},{"id": "5974", "metadata": null},{"id": "5975", "metadata": null},{"id": "5976", "metadata": null},{"id": "5977", "metadata": null},{"id": "5978", "metadata": null},{"id": "5979", "metadata": null},{"id": "5980", "metadata": null},{"id": "5982", "metadata": null},{"id": "5983", "metadata": null},{"id": "5984", "metadata": null},{"id": "5985", "metadata": null},{"id": "5986", "metadata": null},{"id": "5987", "metadata": null},{"id": "5988", "metadata": null},{"id": "5989", "metadata": null},{"id": "5990", "metadata": null},{"id": "5991", "metadata": null},{"id": "5992", "metadata": null},{"id": "5993", "metadata": null},{"id": "5994", "metadata": null},{"id": "5995", "metadata": null},{"id": "5996", "metadata": null},{"id": "5997", "metadata": null},{"id": "5998", "metadata": null},{"id": "6000", "metadata": null},{"id": "6001", "metadata": null},{"id": "6002", "metadata": null},{"id": "6003", "metadata": null},{"id": "6004", "metadata": null},{"id": "6005", "metadata": null},{"id": "6006", "metadata": null},{"id": "6007", "metadata": null},{"id": "6008", "metadata": null},{"id": "6009", "metadata": null},{"id": "6010", "metadata": null},{"id": "6012", "metadata": null},{"id": "6013", "metadata": null},{"id": "6014", "metadata": null},{"id": "6015", "metadata": null},{"id": "6016", "metadata": null},{"id": "6017", "metadata": null},{"id": "6018", "metadata": null},{"id": "6019", "metadata": null},{"id": "6020", "metadata": null},{"id": "6021", "metadata": null},{"id": "6022", "metadata": null},{"id": "6023", "metadata": null},{"id": "6024", "metadata": null},{"id": "6025", "metadata": null},{"id": "6026", "metadata": null},{"id": "6027", "metadata": null},{"id": "6028", "metadata": null},{"id": "6029", "metadata": null},{"id": "6030", "metadata": null},{"id": "6031", "metadata": null},{"id": "6032", "metadata": null},{"id": "6033", "metadata": null},{"id": "6034", "metadata": null},{"id": "6035", "metadata": null},{"id": "6036", "metadata": null},{"id": "6037", "metadata": null},{"id": "6038", "metadata": null},{"id": "6039", "metadata": null},{"id": "6040", "metadata": null},{"id": "6041", "metadata": null},{"id": "6042", "metadata": null},{"id": "6043", "metadata": null},{"id": "6044", "metadata": null},{"id": "6045", "metadata": null},{"id": "6046", "metadata": null},{"id": "6047", "metadata": null},{"id": "6048", "metadata": null},{"id": "6050", "metadata": null},{"id": "6051", "metadata": null},{"id": "6052", "metadata": null},{"id": "6053", "metadata": null},{"id": "6054", "metadata": null},{"id": "6055", "metadata": null},{"id": "6056", "metadata": null},{"id": "6057", "metadata": null},{"id": "6058", "metadata": null},{"id": "6059", "metadata": null},{"id": "6060", "metadata": null},{"id": "6061", "metadata": null},{"id": "6062", "metadata": null},{"id": "6063", "metadata": null},{"id": "6064", "metadata": null},{"id": "6065", "metadata": null},{"id": "6067", "metadata": null},{"id": "6068", "metadata": null},{"id": "6069", "metadata": null},{"id": "6070", "metadata": null},{"id": "6071", "metadata": null},{"id": "6072", "metadata": null},{"id": "6074", "metadata": null},{"id": "6075", "metadata": null},{"id": "6076", "metadata": null},{"id": "6077", "metadata": null},{"id": "6078", "metadata": null},{"id": "6080", "metadata": null},{"id": "6081", "metadata": null},{"id": "6082", "metadata": null},{"id": "6083", "metadata": null},{"id": "6084", "metadata": null},{"id": "6085", "metadata": null},{"id": "6086", "metadata": null},{"id": "6087", "metadata": null},{"id": "6088", "metadata": null},{"id": "6089", "metadata": null},{"id": "6091", "metadata": null},{"id": "6092", "metadata": null},{"id": "6093", "metadata": null},{"id": "6094", "metadata": null},{"id": "6095", "metadata": null},{"id": "6096", "metadata": null},{"id": "6097", "metadata": null},{"id": "6098", "metadata": null},{"id": "6099", "metadata": null},{"id": "6101", "metadata": null},{"id": "6102", "metadata": null},{"id": "6103", "metadata": null},{"id": "6104", "metadata": null},{"id": "6105", "metadata": null},{"id": "6106", "metadata": null},{"id": "6107", "metadata": null},{"id": "6108", "metadata": null},{"id": "6109", "metadata": null},{"id": "6111", "metadata": null},{"id": "6112", "metadata": null},{"id": "6113", "metadata": null},{"id": "6114", "metadata": null},{"id": "6115", "metadata": null},{"id": "6116", "metadata": null},{"id": "6117", "metadata": null},{"id": "6118", "metadata": null},{"id": "6119", "metadata": null},{"id": "6120", "metadata": null},{"id": "6121", "metadata": null},{"id": "6122", "metadata": null},{"id": "6123", "metadata": null},{"id": "6124", "metadata": null},{"id": "6126", "metadata": null},{"id": "6127", "metadata": null},{"id": "6128", "metadata": null},{"id": "6129", "metadata": null},{"id": "6131", "metadata": null},{"id": "6132", "metadata": null},{"id": "6133", "metadata": null},{"id": "6134", "metadata": null},{"id": "6135", "metadata": null},{"id": "6136", "metadata": null},{"id": "6137", "metadata": null},{"id": "6138", "metadata": null},{"id": "6140", "metadata": null},{"id": "6141", "metadata": null},{"id": "6142", "metadata": null},{"id": "6143", "metadata": null},{"id": "6144", "metadata": null},{"id": "6145", "metadata": null},{"id": "6146", "metadata": null},{"id": "6147", "metadata": null},{"id": "6148", "metadata": null},{"id": "6149", "metadata": null},{"id": "6150", "metadata": null},{"id": "6151", "metadata": null},{"id": "6152", "metadata": null},{"id": "6153", "metadata": null},{"id": "6154", "metadata": null},{"id": "6156", "metadata": null},{"id": "6157", "metadata": null},{"id": "6158", "metadata": null},{"id": "6159", "metadata": null},{"id": "6160", "metadata": null},{"id": "6161", "metadata": null},{"id": "6162", "metadata": null},{"id": "6163", "metadata": null},{"id": "6164", "metadata": null},{"id": "6165", "metadata": null},{"id": "6166", "metadata": null},{"id": "6167", "metadata": null},{"id": "6168", "metadata": null},{"id": "6169", "metadata": null},{"id": "6170", "metadata": null},{"id": "6171", "metadata": null},{"id": "6172", "metadata": null},{"id": "6173", "metadata": null},{"id": "6174", "metadata": null},{"id": "6175", "metadata": null},{"id": "6176", "metadata": null},{"id": "6177", "metadata": null},{"id": "6178", "metadata": null},{"id": "6179", "metadata": null},{"id": "6180", "metadata": null},{"id": "6181", "metadata": null},{"id": "6182", "metadata": null},{"id": "6183", "metadata": null},{"id": "6184", "metadata": null},{"id": "6185", "metadata": null},{"id": "6186", "metadata": null},{"id": "6187", "metadata": null},{"id": "6188", "metadata": null},{"id": "6189", "metadata": null},{"id": "6190", "metadata": null},{"id": "6191", "metadata": null},{"id": "6192", "metadata": null},{"id": "6193", "metadata": null},{"id": "6195", "metadata": null},{"id": "6196", "metadata": null},{"id": "6197", "metadata": null},{"id": "6198", "metadata": null},{"id": "6199", "metadata": null},{"id": "6200", "metadata": null},{"id": "6201", "metadata": null},{"id": "6202", "metadata": null},{"id": "6203", "metadata": null},{"id": "6204", "metadata": null},{"id": "6205", "metadata": null},{"id": "6206", "metadata": null},{"id": "6207", "metadata": null},{"id": "6208", "metadata": null},{"id": "6209", "metadata": null},{"id": "6210", "metadata": null},{"id": "6211", "metadata": null},{"id": "6212", "metadata": null},{"id": "6213", "metadata": null},{"id": "6214", "metadata": null},{"id": "6215", "metadata": null},{"id": "6216", "metadata": null},{"id": "6217", "metadata": null},{"id": "6218", "metadata": null},{"id": "6219", "metadata": null},{"id": "6220", "metadata": null},{"id": "6221", "metadata": null},{"id": "6222", "metadata": null},{"id": "6223", "metadata": null},{"id": "6225", "metadata": null},{"id": "6226", "metadata": null},{"id": "6227", "metadata": null},{"id": "6228", "metadata": null},{"id": "6229", "metadata": null},{"id": "6230", "metadata": null},{"id": "6231", "metadata": null},{"id": "6232", "metadata": null},{"id": "6233", "metadata": null},{"id": "6234", "metadata": null},{"id": "6235", "metadata": null},{"id": "6236", "metadata": null},{"id": "6237", "metadata": null},{"id": "6238", "metadata": null},{"id": "6239", "metadata": null},{"id": "6240", "metadata": null},{"id": "6241", "metadata": null},{"id": "6242", "metadata": null},{"id": "6243", "metadata": null},{"id": "6244", "metadata": null},{"id": "6245", "metadata": null},{"id": "6246", "metadata": null},{"id": "6247", "metadata": null},{"id": "6248", "metadata": null},{"id": "6250", "metadata": null},{"id": "6251", "metadata": null},{"id": "6252", "metadata": null},{"id": "6253", "metadata": null},{"id": "6254", "metadata": null},{"id": "6255", "metadata": null},{"id": "6256", "metadata": null},{"id": "6257", "metadata": null},{"id": "6258", "metadata": null},{"id": "6259", "metadata": null},{"id": "6260", "metadata": null},{"id": "6261", "metadata": null},{"id": "6262", "metadata": null},{"id": "6263", "metadata": null},{"id": "6264", "metadata": null},{"id": "6265", "metadata": null},{"id": "6266", "metadata": null},{"id": "6267", "metadata": null},{"id": "6268", "metadata": null},{"id": "6269", "metadata": null},{"id": "6270", "metadata": null},{"id": "6271", "metadata": null},{"id": "6272", "metadata": null},{"id": "6273", "metadata": null},{"id": "6274", "metadata": null},{"id": "6275", "metadata": null},{"id": "6276", "metadata": null},{"id": "6278", "metadata": null},{"id": "6279", "metadata": null},{"id": "6280", "metadata": null},{"id": "6281", "metadata": null},{"id": "6282", "metadata": null},{"id": "6283", "metadata": null},{"id": "6284", "metadata": null},{"id": "6285", "metadata": null},{"id": "6286", "metadata": null},{"id": "6287", "metadata": null},{"id": "6288", "metadata": null},{"id": "6289", "metadata": null},{"id": "6290", "metadata": null},{"id": "6291", "metadata": null},{"id": "6292", "metadata": null},{"id": "6293", "metadata": null},{"id": "6294", "metadata": null},{"id": "6295", "metadata": null},{"id": "6296", "metadata": null},{"id": "6297", "metadata": null},{"id": "6298", "metadata": null},{"id": "6299", "metadata": null},{"id": "6300", "metadata": null},{"id": "6301", "metadata": null},{"id": "6302", "metadata": null},{"id": "6303", "metadata": null},{"id": "6304", "metadata": null},{"id": "6305", "metadata": null},{"id": "6306", "metadata": null},{"id": "6307", "metadata": null},{"id": "6308", "metadata": null},{"id": "6309", "metadata": null},{"id": "6310", "metadata": null},{"id": "6311", "metadata": null},{"id": "6312", "metadata": null},{"id": "6313", "metadata": null},{"id": "6314", "metadata": null},{"id": "6315", "metadata": null},{"id": "6316", "metadata": null},{"id": "6317", "metadata": null},{"id": "6318", "metadata": null},{"id": "6319", "metadata": null},{"id": "6320", "metadata": null},{"id": "6321", "metadata": null},{"id": "6322", "metadata": null},{"id": "6323", "metadata": null},{"id": "6324", "metadata": null},{"id": "6325", "metadata": null},{"id": "6326", "metadata": null},{"id": "6327", "metadata": null},{"id": "6328", "metadata": null},{"id": "6329", "metadata": null},{"id": "6330", "metadata": null},{"id": "6331", "metadata": null},{"id": "6332", "metadata": null},{"id": "6333", "metadata": null},{"id": "6334", "metadata": null},{"id": "6335", "metadata": null},{"id": "6336", "metadata": null},{"id": "6337", "metadata": null},{"id": "6339", "metadata": null},{"id": "6340", "metadata": null},{"id": "6341", "metadata": null},{"id": "6342", "metadata": null},{"id": "6343", "metadata": null},{"id": "6344", "metadata": null},{"id": "6346", "metadata": null},{"id": "6347", "metadata": null},{"id": "6348", "metadata": null},{"id": "6349", "metadata": null},{"id": "6350", "metadata": null},{"id": "6351", "metadata": null},{"id": "6352", "metadata": null},{"id": "6353", "metadata": null},{"id": "6354", "metadata": null},{"id": "6355", "metadata": null},{"id": "6356", "metadata": null},{"id": "6357", "metadata": null},{"id": "6358", "metadata": null},{"id": "6359", "metadata": null},{"id": "6360", "metadata": null},{"id": "6361", "metadata": null},{"id": "6362", "metadata": null},{"id": "6363", "metadata": null},{"id": "6364", "metadata": null},{"id": "6365", "metadata": null},{"id": "6366", "metadata": null},{"id": "6367", "metadata": null},{"id": "6368", "metadata": null},{"id": "6369", "metadata": null},{"id": "6370", "metadata": null},{"id": "6371", "metadata": null},{"id": "6372", "metadata": null},{"id": "6373", "metadata": null},{"id": "6374", "metadata": null},{"id": "6375", "metadata": null},{"id": "6376", "metadata": null},{"id": "6377", "metadata": null},{"id": "6378", "metadata": null},{"id": "6379", "metadata": null},{"id": "6380", "metadata": null},{"id": "6381", "metadata": null},{"id": "6382", "metadata": null},{"id": "6383", "metadata": null},{"id": "6384", "metadata": null},{"id": "6385", "metadata": null},{"id": "6386", "metadata": null},{"id": "6387", "metadata": null},{"id": "6388", "metadata": null},{"id": "6389", "metadata": null},{"id": "6390", "metadata": null},{"id": "6391", "metadata": null},{"id": "6392", "metadata": null},{"id": "6393", "metadata": null},{"id": "6394", "metadata": null},{"id": "6395", "metadata": null},{"id": "6396", "metadata": null},{"id": "6397", "metadata": null},{"id": "6399", "metadata": null},{"id": "6400", "metadata": null},{"id": "6401", "metadata": null},{"id": "6402", "metadata": null},{"id": "6403", "metadata": null},{"id": "6404", "metadata": null},{"id": "6405", "metadata": null},{"id": "6406", "metadata": null},{"id": "6407", "metadata": null},{"id": "6409", "metadata": null},{"id": "6410", "metadata": null},{"id": "6411", "metadata": null},{"id": "6412", "metadata": null},{"id": "6413", "metadata": null},{"id": "6414", "metadata": null},{"id": "6415", "metadata": null},{"id": "6417", "metadata": null},{"id": "6418", "metadata": null},{"id": "6419", "metadata": null},{"id": "6420", "metadata": null},{"id": "6421", "metadata": null},{"id": "6422", "metadata": null},{"id": "6423", "metadata": null},{"id": "6424", "metadata": null},{"id": "6425", "metadata": null},{"id": "6426", "metadata": null},{"id": "6427", "metadata": null},{"id": "6428", "metadata": null},{"id": "6429", "metadata": null},{"id": "6430", "metadata": null},{"id": "6431", "metadata": null},{"id": "6432", "metadata": null},{"id": "6433", "metadata": null},{"id": "6434", "metadata": null},{"id": "6435", "metadata": null},{"id": "6436", "metadata": null},{"id": "6437", "metadata": null},{"id": "6438", "metadata": null},{"id": "6439", "metadata": null},{"id": "6440", "metadata": null},{"id": "6441", "metadata": null},{"id": "6442", "metadata": null},{"id": "6443", "metadata": null},{"id": "6444", "metadata": null},{"id": "6445", "metadata": null},{"id": "6446", "metadata": null},{"id": "6448", "metadata": null},{"id": "6449", "metadata": null},{"id": "6450", "metadata": null},{"id": "6451", "metadata": null},{"id": "6452", "metadata": null},{"id": "6453", "metadata": null},{"id": "6454", "metadata": null},{"id": "6455", "metadata": null},{"id": "6456", "metadata": null},{"id": "6457", "metadata": null},{"id": "6458", "metadata": null},{"id": "6459", "metadata": null},{"id": "6460", "metadata": null},{"id": "6461", "metadata": null},{"id": "6462", "metadata": null},{"id": "6463", "metadata": null},{"id": "6464", "metadata": null},{"id": "6465", "metadata": null},{"id": "6466", "metadata": null},{"id": "6467", "metadata": null},{"id": "6468", "metadata": null},{"id": "6469", "metadata": null},{"id": "6470", "metadata": null},{"id": "6471", "metadata": null},{"id": "6472", "metadata": null},{"id": "6473", "metadata": null},{"id": "6474", "metadata": null},{"id": "6475", "metadata": null},{"id": "6476", "metadata": null},{"id": "6477", "metadata": null},{"id": "6478", "metadata": null},{"id": "6479", "metadata": null},{"id": "6480", "metadata": null},{"id": "6481", "metadata": null},{"id": "6482", "metadata": null},{"id": "6484", "metadata": null},{"id": "6485", "metadata": null},{"id": "6486", "metadata": null},{"id": "6487", "metadata": null},{"id": "6488", "metadata": null},{"id": "6489", "metadata": null},{"id": "6490", "metadata": null},{"id": "6491", "metadata": null},{"id": "6492", "metadata": null},{"id": "6493", "metadata": null},{"id": "6495", "metadata": null},{"id": "6496", "metadata": null},{"id": "6497", "metadata": null},{"id": "6498", "metadata": null},{"id": "6499", "metadata": null},{"id": "6500", "metadata": null},{"id": "6501", "metadata": null},{"id": "6502", "metadata": null},{"id": "6503", "metadata": null},{"id": "6504", "metadata": null},{"id": "6505", "metadata": null},{"id": "6507", "metadata": null},{"id": "6508", "metadata": null},{"id": "6509", "metadata": null},{"id": "6510", "metadata": null},{"id": "6511", "metadata": null},{"id": "6512", "metadata": null},{"id": "6513", "metadata": null},{"id": "6514", "metadata": null},{"id": "6515", "metadata": null},{"id": "6516", "metadata": null},{"id": "6517", "metadata": null},{"id": "6518", "metadata": null},{"id": "6519", "metadata": null},{"id": "6520", "metadata": null},{"id": "6521", "metadata": null},{"id": "6523", "metadata": null},{"id": "6524", "metadata": null},{"id": "6525", "metadata": null},{"id": "6526", "metadata": null},{"id": "6527", "metadata": null},{"id": "6528", "metadata": null},{"id": "6529", "metadata": null},{"id": "6530", "metadata": null},{"id": "6532", "metadata": null},{"id": "6533", "metadata": null},{"id": "6534", "metadata": null},{"id": "6535", "metadata": null},{"id": "6536", "metadata": null},{"id": "6537", "metadata": null},{"id": "6538", "metadata": null},{"id": "6539", "metadata": null},{"id": "6540", "metadata": null},{"id": "6541", "metadata": null},{"id": "6542", "metadata": null},{"id": "6543", "metadata": null},{"id": "6544", "metadata": null},{"id": "6545", "metadata": null},{"id": "6546", "metadata": null},{"id": "6547", "metadata": null},{"id": "6548", "metadata": null},{"id": "6549", "metadata": null},{"id": "6550", "metadata": null},{"id": "6551", "metadata": null},{"id": "6552", "metadata": null},{"id": "6553", "metadata": null},{"id": "6554", "metadata": null},{"id": "6555", "metadata": null},{"id": "6556", "metadata": null},{"id": "6557", "metadata": null},{"id": "6558", "metadata": null},{"id": "6559", "metadata": null},{"id": "6560", "metadata": null},{"id": "6561", "metadata": null},{"id": "6562", "metadata": null},{"id": "6563", "metadata": null},{"id": "6564", "metadata": null},{"id": "6565", "metadata": null},{"id": "6566", "metadata": null},{"id": "6567", "metadata": null},{"id": "6568", "metadata": null},{"id": "6569", "metadata": null},{"id": "6570", "metadata": null},{"id": "6571", "metadata": null},{"id": "6572", "metadata": null},{"id": "6573", "metadata": null},{"id": "6574", "metadata": null},{"id": "6575", "metadata": null},{"id": "6576", "metadata": null},{"id": "6577", "metadata": null},{"id": "6578", "metadata": null},{"id": "6579", "metadata": null},{"id": "6580", "metadata": null},{"id": "6582", "metadata": null},{"id": "6583", "metadata": null},{"id": "6584", "metadata": null},{"id": "6585", "metadata": null},{"id": "6586", "metadata": null},{"id": "6587", "metadata": null},{"id": "6588", "metadata": null},{"id": "6589", "metadata": null},{"id": "6591", "metadata": null},{"id": "6592", "metadata": null},{"id": "6593", "metadata": null},{"id": "6595", "metadata": null},{"id": "6597", "metadata": null},{"id": "6598", "metadata": null},{"id": "6599", "metadata": null},{"id": "6600", "metadata": null},{"id": "6601", "metadata": null},{"id": "6602", "metadata": null},{"id": "6603", "metadata": null},{"id": "6604", "metadata": null},{"id": "6605", "metadata": null},{"id": "6606", "metadata": null},{"id": "6607", "metadata": null},{"id": "6609", "metadata": null},{"id": "6610", "metadata": null},{"id": "6612", "metadata": null},{"id": "6613", "metadata": null},{"id": "6614", "metadata": null},{"id": "6615", "metadata": null},{"id": "6616", "metadata": null},{"id": "6617", "metadata": null},{"id": "6618", "metadata": null},{"id": "6619", "metadata": null},{"id": "6620", "metadata": null},{"id": "6621", "metadata": null},{"id": "6622", "metadata": null},{"id": "6623", "metadata": null},{"id": "6624", "metadata": null},{"id": "6625", "metadata": null},{"id": "6626", "metadata": null},{"id": "6627", "metadata": null},{"id": "6628", "metadata": null},{"id": "6629", "metadata": null},{"id": "6630", "metadata": null},{"id": "6631", "metadata": null},{"id": "6633", "metadata": null},{"id": "6634", "metadata": null},{"id": "6635", "metadata": null},{"id": "6636", "metadata": null},{"id": "6637", "metadata": null},{"id": "6638", "metadata": null},{"id": "6639", "metadata": null},{"id": "6640", "metadata": null},{"id": "6641", "metadata": null},{"id": "6642", "metadata": null},{"id": "6643", "metadata": null},{"id": "6644", "metadata": null},{"id": "6646", "metadata": null},{"id": "6648", "metadata": null},{"id": "6649", "metadata": null},{"id": "6650", "metadata": null},{"id": "6651", "metadata": null},{"id": "6652", "metadata": null},{"id": "6653", "metadata": null},{"id": "6654", "metadata": null},{"id": "6655", "metadata": null},{"id": "6656", "metadata": null},{"id": "6657", "metadata": null},{"id": "6658", "metadata": null},{"id": "6660", "metadata": null},{"id": "6661", "metadata": null},{"id": "6662", "metadata": null},{"id": "6663", "metadata": null},{"id": "6664", "metadata": null},{"id": "6665", "metadata": null},{"id": "6666", "metadata": null},{"id": "6667", "metadata": null},{"id": "6668", "metadata": null},{"id": "6669", "metadata": null},{"id": "6670", "metadata": null},{"id": "6671", "metadata": null},{"id": "6672", "metadata": null},{"id": "6673", "metadata": null},{"id": "6674", "metadata": null},{"id": "6675", "metadata": null},{"id": "6677", "metadata": null},{"id": "6678", "metadata": null},{"id": "6679", "metadata": null},{"id": "6680", "metadata": null},{"id": "6681", "metadata": null},{"id": "6682", "metadata": null},{"id": "6683", "metadata": null},{"id": "6684", "metadata": null},{"id": "6685", "metadata": null},{"id": "6686", "metadata": null},{"id": "6687", "metadata": null},{"id": "6688", "metadata": null},{"id": "6689", "metadata": null},{"id": "6690", "metadata": null},{"id": "6691", "metadata": null},{"id": "6692", "metadata": null},{"id": "6693", "metadata": null},{"id": "6694", "metadata": null},{"id": "6695", "metadata": null},{"id": "6696", "metadata": null},{"id": "6697", "metadata": null},{"id": "6698", "metadata": null},{"id": "6699", "metadata": null},{"id": "6701", "metadata": null},{"id": "6702", "metadata": null},{"id": "6703", "metadata": null},{"id": "6704", "metadata": null},{"id": "6705", "metadata": null},{"id": "6706", "metadata": null},{"id": "6708", "metadata": null},{"id": "6709", "metadata": null},{"id": "6710", "metadata": null},{"id": "6711", "metadata": null},{"id": "6712", "metadata": null},{"id": "6713", "metadata": null},{"id": "6714", "metadata": null},{"id": "6715", "metadata": null},{"id": "6716", "metadata": null},{"id": "6717", "metadata": null},{"id": "6718", "metadata": null},{"id": "6719", "metadata": null},{"id": "6720", "metadata": null},{"id": "6721", "metadata": null},{"id": "6722", "metadata": null},{"id": "6723", "metadata": null},{"id": "6724", "metadata": null},{"id": "6725", "metadata": null},{"id": "6726", "metadata": null},{"id": "6727", "metadata": null},{"id": "6728", "metadata": null},{"id": "6729", "metadata": null},{"id": "6730", "metadata": null},{"id": "6731", "metadata": null},{"id": "6732", "metadata": null},{"id": "6733", "metadata": null},{"id": "6734", "metadata": null},{"id": "6736", "metadata": null},{"id": "6737", "metadata": null},{"id": "6738", "metadata": null},{"id": "6739", "metadata": null},{"id": "6740", "metadata": null},{"id": "6741", "metadata": null},{"id": "6742", "metadata": null},{"id": "6743", "metadata": null},{"id": "6744", "metadata": null},{"id": "6745", "metadata": null},{"id": "6746", "metadata": null},{"id": "6747", "metadata": null},{"id": "6748", "metadata": null},{"id": "6749", "metadata": null},{"id": "6750", "metadata": null},{"id": "6751", "metadata": null},{"id": "6752", "metadata": null},{"id": "6753", "metadata": null},{"id": "6754", "metadata": null},{"id": "6755", "metadata": null},{"id": "6756", "metadata": null},{"id": "6757", "metadata": null},{"id": "6758", "metadata": null},{"id": "6759", "metadata": null},{"id": "6760", "metadata": null},{"id": "6761", "metadata": null},{"id": "6762", "metadata": null},{"id": "6763", "metadata": null},{"id": "6764", "metadata": null},{"id": "6765", "metadata": null},{"id": "6766", "metadata": null},{"id": "6767", "metadata": null},{"id": "6768", "metadata": null},{"id": "6769", "metadata": null},{"id": "6770", "metadata": null},{"id": "6771", "metadata": null},{"id": "6772", "metadata": null},{"id": "6773", "metadata": null},{"id": "6774", "metadata": null},{"id": "6775", "metadata": null},{"id": "6776", "metadata": null},{"id": "6777", "metadata": null},{"id": "6778", "metadata": null},{"id": "6779", "metadata": null},{"id": "6780", "metadata": null},{"id": "6781", "metadata": null},{"id": "6782", "metadata": null},{"id": "6783", "metadata": null},{"id": "6784", "metadata": null},{"id": "6785", "metadata": null},{"id": "6786", "metadata": null},{"id": "6787", "metadata": null},{"id": "6788", "metadata": null},{"id": "6789", "metadata": null},{"id": "6790", "metadata": null},{"id": "6791", "metadata": null},{"id": "6792", "metadata": null},{"id": "6793", "metadata": null},{"id": "6794", "metadata": null},{"id": "6795", "metadata": null},{"id": "6797", "metadata": null},{"id": "6798", "metadata": null},{"id": "6799", "metadata": null},{"id": "6800", "metadata": null},{"id": "6801", "metadata": null},{"id": "6802", "metadata": null},{"id": "6803", "metadata": null},{"id": "6804", "metadata": null},{"id": "6805", "metadata": null},{"id": "6806", "metadata": null},{"id": "6807", "metadata": null},{"id": "6808", "metadata": null},{"id": "6809", "metadata": null},{"id": "6810", "metadata": null},{"id": "6811", "metadata": null},{"id": "6812", "metadata": null},{"id": "6813", "metadata": null},{"id": "6815", "metadata": null},{"id": "6817", "metadata": null},{"id": "6818", "metadata": null},{"id": "6819", "metadata": null},{"id": "6820", "metadata": null},{"id": "6821", "metadata": null},{"id": "6822", "metadata": null},{"id": "6824", "metadata": null},{"id": "6825", "metadata": null},{"id": "6826", "metadata": null},{"id": "6827", "metadata": null},{"id": "6828", "metadata": null},{"id": "6829", "metadata": null},{"id": "6830", "metadata": null},{"id": "6831", "metadata": null},{"id": "6832", "metadata": null},{"id": "6833", "metadata": null},{"id": "6834", "metadata": null},{"id": "6835", "metadata": null},{"id": "6836", "metadata": null},{"id": "6837", "metadata": null},{"id": "6838", "metadata": null},{"id": "6839", "metadata": null},{"id": "6840", "metadata": null},{"id": "6841", "metadata": null},{"id": "6842", "metadata": null},{"id": "6843", "metadata": null},{"id": "6844", "metadata": null},{"id": "6845", "metadata": null},{"id": "6846", "metadata": null},{"id": "6847", "metadata": null},{"id": "6848", "metadata": null},{"id": "6849", "metadata": null},{"id": "6850", "metadata": null},{"id": "6851", "metadata": null},{"id": "6852", "metadata": null},{"id": "6853", "metadata": null},{"id": "6855", "metadata": null},{"id": "6856", "metadata": null},{"id": "6857", "metadata": null},{"id": "6858", "metadata": null},{"id": "6859", "metadata": null},{"id": "6860", "metadata": null},{"id": "6861", "metadata": null},{"id": "6862", "metadata": null},{"id": "6863", "metadata": null},{"id": "6864", "metadata": null},{"id": "6865", "metadata": null},{"id": "6866", "metadata": null},{"id": "6867", "metadata": null},{"id": "6868", "metadata": null},{"id": "6870", "metadata": null},{"id": "6871", "metadata": null},{"id": "6872", "metadata": null},{"id": "6873", "metadata": null},{"id": "6874", "metadata": null},{"id": "6875", "metadata": null},{"id": "6877", "metadata": null},{"id": "6878", "metadata": null},{"id": "6879", "metadata": null},{"id": "6880", "metadata": null},{"id": "6881", "metadata": null},{"id": "6882", "metadata": null},{"id": "6883", "metadata": null},{"id": "6884", "metadata": null},{"id": "6885", "metadata": null},{"id": "6886", "metadata": null},{"id": "6887", "metadata": null},{"id": "6889", "metadata": null},{"id": "6890", "metadata": null},{"id": "6891", "metadata": null},{"id": "6892", "metadata": null},{"id": "6893", "metadata": null},{"id": "6894", "metadata": null},{"id": "6895", "metadata": null},{"id": "6896", "metadata": null},{"id": "6897", "metadata": null},{"id": "6899", "metadata": null},{"id": "6900", "metadata": null},{"id": "6901", "metadata": null},{"id": "6902", "metadata": null},{"id": "6903", "metadata": null},{"id": "6904", "metadata": null},{"id": "6905", "metadata": null},{"id": "6906", "metadata": null},{"id": "6907", "metadata": null},{"id": "6908", "metadata": null},{"id": "6910", "metadata": null},{"id": "6911", "metadata": null},{"id": "6912", "metadata": null},{"id": "6913", "metadata": null},{"id": "6914", "metadata": null},{"id": "6916", "metadata": null},{"id": "6917", "metadata": null},{"id": "6918", "metadata": null},{"id": "6919", "metadata": null},{"id": "6920", "metadata": null},{"id": "6921", "metadata": null},{"id": "6922", "metadata": null},{"id": "6923", "metadata": null},{"id": "6925", "metadata": null},{"id": "6926", "metadata": null},{"id": "6927", "metadata": null},{"id": "6928", "metadata": null},{"id": "6929", "metadata": null},{"id": "6930", "metadata": null},{"id": "6931", "metadata": null},{"id": "6932", "metadata": null},{"id": "6933", "metadata": null},{"id": "6934", "metadata": null},{"id": "6935", "metadata": null},{"id": "6936", "metadata": null},{"id": "6937", "metadata": null},{"id": "6938", "metadata": null},{"id": "6939", "metadata": null},{"id": "6940", "metadata": null},{"id": "6941", "metadata": null},{"id": "6942", "metadata": null},{"id": "6943", "metadata": null},{"id": "6944", "metadata": null},{"id": "6945", "metadata": null},{"id": "6946", "metadata": null},{"id": "6947", "metadata": null},{"id": "6948", "metadata": null},{"id": "6949", "metadata": null},{"id": "6951", "metadata": null},{"id": "6952", "metadata": null},{"id": "6953", "metadata": null},{"id": "6954", "metadata": null},{"id": "6955", "metadata": null},{"id": "6956", "metadata": null},{"id": "6957", "metadata": null},{"id": "6958", "metadata": null},{"id": "6959", "metadata": null},{"id": "6960", "metadata": null},{"id": "6961", "metadata": null},{"id": "6962", "metadata": null},{"id": "6963", "metadata": null},{"id": "6964", "metadata": null},{"id": "6965", "metadata": null},{"id": "6967", "metadata": null},{"id": "6968", "metadata": null},{"id": "6969", "metadata": null},{"id": "6970", "metadata": null},{"id": "6971", "metadata": null},{"id": "6972", "metadata": null},{"id": "6973", "metadata": null},{"id": "6974", "metadata": null},{"id": "6976", "metadata": null},{"id": "6978", "metadata": null},{"id": "6979", "metadata": null},{"id": "6980", "metadata": null},{"id": "6981", "metadata": null},{"id": "6982", "metadata": null},{"id": "6983", "metadata": null},{"id": "6984", "metadata": null},{"id": "6985", "metadata": null},{"id": "6986", "metadata": null},{"id": "6987", "metadata": null},{"id": "6988", "metadata": null},{"id": "6989", "metadata": null},{"id": "6990", "metadata": null},{"id": "6991", "metadata": null},{"id": "6992", "metadata": null},{"id": "6993", "metadata": null},{"id": "6994", "metadata": null},{"id": "6995", "metadata": null},{"id": "6996", "metadata": null},{"id": "6997", "metadata": null},{"id": "6998", "metadata": null},{"id": "7000", "metadata": null},{"id": "7001", "metadata": null},{"id": "7002", "metadata": null},{"id": "7003", "metadata": null},{"id": "7004", "metadata": null},{"id": "7005", "metadata": null},{"id": "7006", "metadata": null},{"id": "7007", "metadata": null},{"id": "7008", "metadata": null},{"id": "7009", "metadata": null},{"id": "7010", "metadata": null},{"id": "7011", "metadata": null},{"id": "7012", "metadata": null},{"id": "7013", "metadata": null},{"id": "7014", "metadata": null},{"id": "7015", "metadata": null},{"id": "7016", "metadata": null},{"id": "7017", "metadata": null},{"id": "7019", "metadata": null},{"id": "7020", "metadata": null},{"id": "7021", "metadata": null},{"id": "7023", "metadata": null},{"id": "7024", "metadata": null},{"id": "7025", "metadata": null},{"id": "7027", "metadata": null},{"id": "7030", "metadata": null},{"id": "7034", "metadata": null},{"id": "7035", "metadata": null},{"id": "7036", "metadata": null},{"id": "7037", "metadata": null},{"id": "7038", "metadata": null},{"id": "7039", "metadata": null},{"id": "7040", "metadata": null},{"id": "7041", "metadata": null},{"id": "7042", "metadata": null},{"id": "7043", "metadata": null},{"id": "7044", "metadata": null},{"id": "7045", "metadata": null},{"id": "7046", "metadata": null},{"id": "7047", "metadata": null},{"id": "7051", "metadata": null},{"id": "7052", "metadata": null},{"id": "7053", "metadata": null},{"id": "7054", "metadata": null},{"id": "7055", "metadata": null},{"id": "7056", "metadata": null},{"id": "7057", "metadata": null},{"id": "7058", "metadata": null},{"id": "7059", "metadata": null},{"id": "7060", "metadata": null},{"id": "7061", "metadata": null},{"id": "7062", "metadata": null},{"id": "7063", "metadata": null},{"id": "7064", "metadata": null},{"id": "7065", "metadata": null},{"id": "7066", "metadata": null},{"id": "7067", "metadata": null},{"id": "7068", "metadata": null},{"id": "7069", "metadata": null},{"id": "7070", "metadata": null},{"id": "7071", "metadata": null},{"id": "7072", "metadata": null},{"id": "7073", "metadata": null},{"id": "7074", "metadata": null},{"id": "7075", "metadata": null},{"id": "7076", "metadata": null},{"id": "7077", "metadata": null},{"id": "7078", "metadata": null},{"id": "7079", "metadata": null},{"id": "7080", "metadata": null},{"id": "7081", "metadata": null},{"id": "7082", "metadata": null},{"id": "7083", "metadata": null},{"id": "7084", "metadata": null},{"id": "7085", "metadata": null},{"id": "7086", "metadata": null},{"id": "7087", "metadata": null},{"id": "7088", "metadata": null},{"id": "7089", "metadata": null},{"id": "7091", "metadata": null},{"id": "7092", "metadata": null},{"id": "7093", "metadata": null},{"id": "7094", "metadata": null},{"id": "7095", "metadata": null},{"id": "7096", "metadata": null},{"id": "7097", "metadata": null},{"id": "7098", "metadata": null},{"id": "7099", "metadata": null},{"id": "7100", "metadata": null},{"id": "7101", "metadata": null},{"id": "7102", "metadata": null},{"id": "7104", "metadata": null},{"id": "7105", "metadata": null},{"id": "7106", "metadata": null},{"id": "7107", "metadata": null},{"id": "7108", "metadata": null},{"id": "7109", "metadata": null},{"id": "7110", "metadata": null},{"id": "7111", "metadata": null},{"id": "7112", "metadata": null},{"id": "7113", "metadata": null},{"id": "7114", "metadata": null},{"id": "7115", "metadata": null},{"id": "7116", "metadata": null},{"id": "7117", "metadata": null},{"id": "7118", "metadata": null},{"id": "7119", "metadata": null},{"id": "7120", "metadata": null},{"id": "7121", "metadata": null},{"id": "7122", "metadata": null},{"id": "7123", "metadata": null},{"id": "7124", "metadata": null},{"id": "7125", "metadata": null},{"id": "7126", "metadata": null},{"id": "7127", "metadata": null},{"id": "7128", "metadata": null},{"id": "7129", "metadata": null},{"id": "7130", "metadata": null},{"id": "7131", "metadata": null},{"id": "7132", "metadata": null},{"id": "7133", "metadata": null},{"id": "7134", "metadata": null},{"id": "7135", "metadata": null},{"id": "7136", "metadata": null},{"id": "7137", "metadata": null},{"id": "7139", "metadata": null},{"id": "7140", "metadata": null},{"id": "7141", "metadata": null},{"id": "7142", "metadata": null},{"id": "7143", "metadata": null},{"id": "7144", "metadata": null},{"id": "7145", "metadata": null},{"id": "7146", "metadata": null},{"id": "7147", "metadata": null},{"id": "7148", "metadata": null},{"id": "7149", "metadata": null},{"id": "7150", "metadata": null},{"id": "7151", "metadata": null},{"id": "7152", "metadata": null},{"id": "7153", "metadata": null},{"id": "7154", "metadata": null},{"id": "7155", "metadata": null},{"id": "7156", "metadata": null},{"id": "7157", "metadata": null},{"id": "7158", "metadata": null},{"id": "7159", "metadata": null},{"id": "7160", "metadata": null},{"id": "7161", "metadata": null},{"id": "7162", "metadata": null},{"id": "7163", "metadata": null},{"id": "7164", "metadata": null},{"id": "7165", "metadata": null},{"id": "7166", "metadata": null},{"id": "7167", "metadata": null},{"id": "7168", "metadata": null},{"id": "7169", "metadata": null},{"id": "7170", "metadata": null},{"id": "7171", "metadata": null},{"id": "7172", "metadata": null},{"id": "7173", "metadata": null},{"id": "7174", "metadata": null},{"id": "7175", "metadata": null},{"id": "7176", "metadata": null},{"id": "7177", "metadata": null},{"id": "7179", "metadata": null},{"id": "7180", "metadata": null},{"id": "7181", "metadata": null},{"id": "7182", "metadata": null},{"id": "7183", "metadata": null},{"id": "7184", "metadata": null},{"id": "7185", "metadata": null},{"id": "7186", "metadata": null},{"id": "7188", "metadata": null},{"id": "7189", "metadata": null},{"id": "7190", "metadata": null},{"id": "7191", "metadata": null},{"id": "7192", "metadata": null},{"id": "7194", "metadata": null},{"id": "7195", "metadata": null},{"id": "7196", "metadata": null},{"id": "7198", "metadata": null},{"id": "7199", "metadata": null},{"id": "7200", "metadata": null},{"id": "7201", "metadata": null},{"id": "7202", "metadata": null},{"id": "7203", "metadata": null},{"id": "7204", "metadata": null},{"id": "7205", "metadata": null},{"id": "7206", "metadata": null},{"id": "7207", "metadata": null},{"id": "7208", "metadata": null},{"id": "7209", "metadata": null},{"id": "7210", "metadata": null},{"id": "7211", "metadata": null},{"id": "7212", "metadata": null},{"id": "7213", "metadata": null},{"id": "7214", "metadata": null},{"id": "7215", "metadata": null},{"id": "7217", "metadata": null},{"id": "7218", "metadata": null},{"id": "7219", "metadata": null},{"id": "7220", "metadata": null},{"id": "7221", "metadata": null},{"id": "7222", "metadata": null},{"id": "7223", "metadata": null},{"id": "7224", "metadata": null},{"id": "7225", "metadata": null},{"id": "7226", "metadata": null},{"id": "7227", "metadata": null},{"id": "7228", "metadata": null},{"id": "7229", "metadata": null},{"id": "7230", "metadata": null},{"id": "7231", "metadata": null},{"id": "7232", "metadata": null},{"id": "7233", "metadata": null},{"id": "7235", "metadata": null},{"id": "7236", "metadata": null},{"id": "7237", "metadata": null},{"id": "7238", "metadata": null},{"id": "7239", "metadata": null},{"id": "7240", "metadata": null},{"id": "7241", "metadata": null},{"id": "7243", "metadata": null},{"id": "7244", "metadata": null},{"id": "7245", "metadata": null},{"id": "7246", "metadata": null},{"id": "7247", "metadata": null},{"id": "7248", "metadata": null},{"id": "7249", "metadata": null},{"id": "7250", "metadata": null},{"id": "7251", "metadata": null},{"id": "7252", "metadata": null},{"id": "7253", "metadata": null},{"id": "7255", "metadata": null},{"id": "7256", "metadata": null},{"id": "7257", "metadata": null},{"id": "7258", "metadata": null},{"id": "7259", "metadata": null},{"id": "7260", "metadata": null},{"id": "7261", "metadata": null},{"id": "7262", "metadata": null},{"id": "7263", "metadata": null},{"id": "7264", "metadata": null},{"id": "7265", "metadata": null},{"id": "7266", "metadata": null},{"id": "7267", "metadata": null},{"id": "7268", "metadata": null},{"id": "7270", "metadata": null},{"id": "7271", "metadata": null},{"id": "7272", "metadata": null},{"id": "7273", "metadata": null},{"id": "7274", "metadata": null},{"id": "7275", "metadata": null},{"id": "7276", "metadata": null},{"id": "7277", "metadata": null},{"id": "7278", "metadata": null},{"id": "7279", "metadata": null},{"id": "7280", "metadata": null},{"id": "7281", "metadata": null},{"id": "7282", "metadata": null},{"id": "7283", "metadata": null},{"id": "7284", "metadata": null},{"id": "7285", "metadata": null},{"id": "7286", "metadata": null},{"id": "7287", "metadata": null},{"id": "7288", "metadata": null},{"id": "7289", "metadata": null},{"id": "7290", "metadata": null},{"id": "7291", "metadata": null},{"id": "7292", "metadata": null},{"id": "7293", "metadata": null},{"id": "7294", "metadata": null},{"id": "7295", "metadata": null},{"id": "7296", "metadata": null},{"id": "7297", "metadata": null},{"id": "7298", "metadata": null},{"id": "7299", "metadata": null},{"id": "7300", "metadata": null},{"id": "7301", "metadata": null},{"id": "7302", "metadata": null},{"id": "7303", "metadata": null},{"id": "7304", "metadata": null},{"id": "7307", "metadata": null},{"id": "7308", "metadata": null},{"id": "7310", "metadata": null},{"id": "7311", "metadata": null},{"id": "7313", "metadata": null},{"id": "7314", "metadata": null},{"id": "7315", "metadata": null},{"id": "7316", "metadata": null},{"id": "7317", "metadata": null},{"id": "7318", "metadata": null},{"id": "7319", "metadata": null},{"id": "7320", "metadata": null},{"id": "7321", "metadata": null},{"id": "7323", "metadata": null},{"id": "7324", "metadata": null},{"id": "7325", "metadata": null},{"id": "7326", "metadata": null},{"id": "7327", "metadata": null},{"id": "7328", "metadata": null},{"id": "7329", "metadata": null},{"id": "7330", "metadata": null},{"id": "7331", "metadata": null},{"id": "7332", "metadata": null},{"id": "7333", "metadata": null},{"id": "7334", "metadata": null},{"id": "7335", "metadata": null},{"id": "7336", "metadata": null},{"id": "7337", "metadata": null},{"id": "7338", "metadata": null},{"id": "7339", "metadata": null},{"id": "7340", "metadata": null},{"id": "7341", "metadata": null},{"id": "7342", "metadata": null},{"id": "7343", "metadata": null},{"id": "7344", "metadata": null},{"id": "7345", "metadata": null},{"id": "7346", "metadata": null},{"id": "7347", "metadata": null},{"id": "7348", "metadata": null},{"id": "7349", "metadata": null},{"id": "7350", "metadata": null},{"id": "7351", "metadata": null},{"id": "7352", "metadata": null},{"id": "7353", "metadata": null},{"id": "7354", "metadata": null},{"id": "7355", "metadata": null},{"id": "7357", "metadata": null},{"id": "7358", "metadata": null},{"id": "7360", "metadata": null},{"id": "7361", "metadata": null},{"id": "7362", "metadata": null},{"id": "7363", "metadata": null},{"id": "7364", "metadata": null},{"id": "7365", "metadata": null},{"id": "7366", "metadata": null},{"id": "7367", "metadata": null},{"id": "7368", "metadata": null},{"id": "7369", "metadata": null},{"id": "7370", "metadata": null},{"id": "7371", "metadata": null},{"id": "7372", "metadata": null},{"id": "7373", "metadata": null},{"id": "7374", "metadata": null},{"id": "7375", "metadata": null},{"id": "7376", "metadata": null},{"id": "7377", "metadata": null},{"id": "7378", "metadata": null},{"id": "7379", "metadata": null},{"id": "7380", "metadata": null},{"id": "7381", "metadata": null},{"id": "7382", "metadata": null},{"id": "7383", "metadata": null},{"id": "7384", "metadata": null},{"id": "7385", "metadata": null},{"id": "7386", "metadata": null},{"id": "7387", "metadata": null},{"id": "7388", "metadata": null},{"id": "7389", "metadata": null},{"id": "7390", "metadata": null},{"id": "7391", "metadata": null},{"id": "7392", "metadata": null},{"id": "7393", "metadata": null},{"id": "7394", "metadata": null},{"id": "7395", "metadata": null},{"id": "7397", "metadata": null},{"id": "7398", "metadata": null},{"id": "7399", "metadata": null},{"id": "7400", "metadata": null},{"id": "7401", "metadata": null},{"id": "7402", "metadata": null},{"id": "7403", "metadata": null},{"id": "7404", "metadata": null},{"id": "7405", "metadata": null},{"id": "7406", "metadata": null},{"id": "7407", "metadata": null},{"id": "7408", "metadata": null},{"id": "7409", "metadata": null},{"id": "7410", "metadata": null},{"id": "7411", "metadata": null},{"id": "7412", "metadata": null},{"id": "7413", "metadata": null},{"id": "7414", "metadata": null},{"id": "7415", "metadata": null},{"id": "7416", "metadata": null},{"id": "7417", "metadata": null},{"id": "7418", "metadata": null},{"id": "7419", "metadata": null},{"id": "7420", "metadata": null},{"id": "7421", "metadata": null},{"id": "7422", "metadata": null},{"id": "7423", "metadata": null},{"id": "7424", "metadata": null},{"id": "7425", "metadata": null},{"id": "7426", "metadata": null},{"id": "7427", "metadata": null},{"id": "7428", "metadata": null},{"id": "7429", "metadata": null},{"id": "7430", "metadata": null},{"id": "7431", "metadata": null},{"id": "7432", "metadata": null},{"id": "7433", "metadata": null},{"id": "7434", "metadata": null},{"id": "7435", "metadata": null},{"id": "7436", "metadata": null},{"id": "7437", "metadata": null},{"id": "7438", "metadata": null},{"id": "7440", "metadata": null},{"id": "7442", "metadata": null},{"id": "7443", "metadata": null},{"id": "7445", "metadata": null},{"id": "7446", "metadata": null},{"id": "7447", "metadata": null},{"id": "7448", "metadata": null},{"id": "7449", "metadata": null},{"id": "7450", "metadata": null},{"id": "7451", "metadata": null},{"id": "7452", "metadata": null},{"id": "7453", "metadata": null},{"id": "7454", "metadata": null},{"id": "7455", "metadata": null},{"id": "7456", "metadata": null},{"id": "7457", "metadata": null},{"id": "7458", "metadata": null},{"id": "7459", "metadata": null},{"id": "7460", "metadata": null},{"id": "7461", "metadata": null},{"id": "7462", "metadata": null},{"id": "7463", "metadata": null},{"id": "7464", "metadata": null},{"id": "7465", "metadata": null},{"id": "7466", "metadata": null},{"id": "7467", "metadata": null},{"id": "7468", "metadata": null},{"id": "7469", "metadata": null},{"id": "7470", "metadata": null},{"id": "7471", "metadata": null},{"id": "7472", "metadata": null},{"id": "7473", "metadata": null},{"id": "7474", "metadata": null},{"id": "7475", "metadata": null},{"id": "7476", "metadata": null},{"id": "7477", "metadata": null},{"id": "7478", "metadata": null},{"id": "7479", "metadata": null},{"id": "7480", "metadata": null},{"id": "7481", "metadata": null},{"id": "7482", "metadata": null},{"id": "7483", "metadata": null},{"id": "7484", "metadata": null},{"id": "7485", "metadata": null},{"id": "7486", "metadata": null},{"id": "7487", "metadata": null},{"id": "7488", "metadata": null},{"id": "7489", "metadata": null},{"id": "7490", "metadata": null},{"id": "7491", "metadata": null},{"id": "7492", "metadata": null},{"id": "7493", "metadata": null},{"id": "7494", "metadata": null},{"id": "7495", "metadata": null},{"id": "7496", "metadata": null},{"id": "7497", "metadata": null},{"id": "7498", "metadata": null},{"id": "7499", "metadata": null},{"id": "7500", "metadata": null},{"id": "7501", "metadata": null},{"id": "7502", "metadata": null},{"id": "7503", "metadata": null},{"id": "7504", "metadata": null},{"id": "7505", "metadata": null},{"id": "7507", "metadata": null},{"id": "7508", "metadata": null},{"id": "7509", "metadata": null},{"id": "7510", "metadata": null},{"id": "7511", "metadata": null},{"id": "7512", "metadata": null},{"id": "7513", "metadata": null},{"id": "7514", "metadata": null},{"id": "7515", "metadata": null},{"id": "7516", "metadata": null},{"id": "7517", "metadata": null},{"id": "7518", "metadata": null},{"id": "7519", "metadata": null},{"id": "7520", "metadata": null},{"id": "7521", "metadata": null},{"id": "7522", "metadata": null},{"id": "7523", "metadata": null},{"id": "7524", "metadata": null},{"id": "7525", "metadata": null},{"id": "7526", "metadata": null},{"id": "7527", "metadata": null},{"id": "7528", "metadata": null},{"id": "7529", "metadata": null},{"id": "7530", "metadata": null},{"id": "7531", "metadata": null},{"id": "7532", "metadata": null},{"id": "7533", "metadata": null},{"id": "7534", "metadata": null},{"id": "7535", "metadata": null},{"id": "7536", "metadata": null},{"id": "7537", "metadata": null},{"id": "7538", "metadata": null},{"id": "7540", "metadata": null},{"id": "7541", "metadata": null},{"id": "7542", "metadata": null},{"id": "7543", "metadata": null},{"id": "7544", "metadata": null},{"id": "7545", "metadata": null},{"id": "7546", "metadata": null},{"id": "7547", "metadata": null},{"id": "7548", "metadata": null},{"id": "7549", "metadata": null},{"id": "7551", "metadata": null},{"id": "7552", "metadata": null},{"id": "7553", "metadata": null},{"id": "7554", "metadata": null},{"id": "7555", "metadata": null},{"id": "7556", "metadata": null},{"id": "7557", "metadata": null},{"id": "7558", "metadata": null},{"id": "7559", "metadata": null},{"id": "7560", "metadata": null},{"id": "7561", "metadata": null},{"id": "7562", "metadata": null},{"id": "7563", "metadata": null},{"id": "7564", "metadata": null},{"id": "7565", "metadata": null},{"id": "7567", "metadata": null},{"id": "7568", "metadata": null},{"id": "7569", "metadata": null},{"id": "7570", "metadata": null},{"id": "7571", "metadata": null},{"id": "7572", "metadata": null},{"id": "7573", "metadata": null},{"id": "7574", "metadata": null},{"id": "7576", "metadata": null},{"id": "7577", "metadata": null},{"id": "7579", "metadata": null},{"id": "7580", "metadata": null},{"id": "7581", "metadata": null},{"id": "7582", "metadata": null},{"id": "7583", "metadata": null},{"id": "7584", "metadata": null},{"id": "7585", "metadata": null},{"id": "7586", "metadata": null},{"id": "7587", "metadata": null},{"id": "7588", "metadata": null},{"id": "7589", "metadata": null},{"id": "7591", "metadata": null},{"id": "7592", "metadata": null},{"id": "7593", "metadata": null},{"id": "7594", "metadata": null},{"id": "7595", "metadata": null},{"id": "7596", "metadata": null},{"id": "7597", "metadata": null},{"id": "7598", "metadata": null},{"id": "7599", "metadata": null},{"id": "7600", "metadata": null},{"id": "7602", "metadata": null},{"id": "7603", "metadata": null},{"id": "7604", "metadata": null},{"id": "7605", "metadata": null},{"id": "7606", "metadata": null},{"id": "7607", "metadata": null},{"id": "7608", "metadata": null},{"id": "7609", "metadata": null},{"id": "7610", "metadata": null},{"id": "7611", "metadata": null},{"id": "7612", "metadata": null},{"id": "7613", "metadata": null},{"id": "7614", "metadata": null},{"id": "7615", "metadata": null},{"id": "7616", "metadata": null},{"id": "7617", "metadata": null},{"id": "7618", "metadata": null},{"id": "7619", "metadata": null},{"id": "7620", "metadata": null},{"id": "7621", "metadata": null},{"id": "7622", "metadata": null},{"id": "7623", "metadata": null},{"id": "7625", "metadata": null},{"id": "7626", "metadata": null},{"id": "7627", "metadata": null},{"id": "7628", "metadata": null},{"id": "7629", "metadata": null},{"id": "7630", "metadata": null},{"id": "7631", "metadata": null},{"id": "7632", "metadata": null},{"id": "7633", "metadata": null},{"id": "7634", "metadata": null},{"id": "7635", "metadata": null},{"id": "7636", "metadata": null},{"id": "7637", "metadata": null},{"id": "7638", "metadata": null},{"id": "7639", "metadata": null},{"id": "7640", "metadata": null},{"id": "7641", "metadata": null},{"id": "7642", "metadata": null},{"id": "7644", "metadata": null},{"id": "7645", "metadata": null},{"id": "7646", "metadata": null},{"id": "7647", "metadata": null},{"id": "7648", "metadata": null},{"id": "7649", "metadata": null},{"id": "7650", "metadata": null},{"id": "7651", "metadata": null},{"id": "7652", "metadata": null},{"id": "7653", "metadata": null},{"id": "7654", "metadata": null},{"id": "7655", "metadata": null},{"id": "7656", "metadata": null},{"id": "7657", "metadata": null},{"id": "7658", "metadata": null},{"id": "7659", "metadata": null},{"id": "7660", "metadata": null},{"id": "7661", "metadata": null},{"id": "7662", "metadata": null},{"id": "7663", "metadata": null},{"id": "7664", "metadata": null},{"id": "7665", "metadata": null},{"id": "7667", "metadata": null},{"id": "7668", "metadata": null},{"id": "7669", "metadata": null},{"id": "7671", "metadata": null},{"id": "7672", "metadata": null},{"id": "7673", "metadata": null},{"id": "7674", "metadata": null},{"id": "7675", "metadata": null},{"id": "7676", "metadata": null},{"id": "7677", "metadata": null},{"id": "7679", "metadata": null},{"id": "7680", "metadata": null},{"id": "7681", "metadata": null},{"id": "7683", "metadata": null},{"id": "7684", "metadata": null},{"id": "7685", "metadata": null},{"id": "7686", "metadata": null},{"id": "7687", "metadata": null},{"id": "7688", "metadata": null},{"id": "7689", "metadata": null},{"id": "7690", "metadata": null},{"id": "7691", "metadata": null},{"id": "7692", "metadata": null},{"id": "7693", "metadata": null},{"id": "7694", "metadata": null},{"id": "7695", "metadata": null},{"id": "7696", "metadata": null},{"id": "7697", "metadata": null},{"id": "7698", "metadata": null},{"id": "7699", "metadata": null},{"id": "7700", "metadata": null},{"id": "7701", "metadata": null},{"id": "7702", "metadata": null},{"id": "7703", "metadata": null},{"id": "7704", "metadata": null},{"id": "7705", "metadata": null},{"id": "7706", "metadata": null},{"id": "7707", "metadata": null},{"id": "7708", "metadata": null},{"id": "7709", "metadata": null},{"id": "7710", "metadata": null},{"id": "7711", "metadata": null},{"id": "7712", "metadata": null},{"id": "7713", "metadata": null},{"id": "7714", "metadata": null},{"id": "7715", "metadata": null},{"id": "7716", "metadata": null},{"id": "7717", "metadata": null},{"id": "7718", "metadata": null},{"id": "7719", "metadata": null},{"id": "7721", "metadata": null},{"id": "7723", "metadata": null},{"id": "7724", "metadata": null},{"id": "7725", "metadata": null},{"id": "7726", "metadata": null},{"id": "7727", "metadata": null},{"id": "7728", "metadata": null},{"id": "7729", "metadata": null},{"id": "7730", "metadata": null},{"id": "7731", "metadata": null},{"id": "7732", "metadata": null},{"id": "7733", "metadata": null},{"id": "7734", "metadata": null},{"id": "7735", "metadata": null},{"id": "7736", "metadata": null},{"id": "7738", "metadata": null},{"id": "7739", "metadata": null},{"id": "7740", "metadata": null},{"id": "7741", "metadata": null},{"id": "7743", "metadata": null},{"id": "7744", "metadata": null},{"id": "7745", "metadata": null},{"id": "7746", "metadata": null},{"id": "7748", "metadata": null},{"id": "7749", "metadata": null},{"id": "7750", "metadata": null},{"id": "7751", "metadata": null},{"id": "7752", "metadata": null},{"id": "7753", "metadata": null},{"id": "7754", "metadata": null},{"id": "7755", "metadata": null},{"id": "7757", "metadata": null},{"id": "7758", "metadata": null},{"id": "7759", "metadata": null},{"id": "7760", "metadata": null},{"id": "7761", "metadata": null},{"id": "7762", "metadata": null},{"id": "7763", "metadata": null},{"id": "7764", "metadata": null},{"id": "7765", "metadata": null},{"id": "7766", "metadata": null},{"id": "7767", "metadata": null},{"id": "7768", "metadata": null},{"id": "7769", "metadata": null},{"id": "7770", "metadata": null},{"id": "7771", "metadata": null},{"id": "7772", "metadata": null},{"id": "7774", "metadata": null},{"id": "7775", "metadata": null},{"id": "7776", "metadata": null},{"id": "7777", "metadata": null},{"id": "7778", "metadata": null},{"id": "7779", "metadata": null},{"id": "7780", "metadata": null},{"id": "7781", "metadata": null},{"id": "7782", "metadata": null},{"id": "7783", "metadata": null},{"id": "7784", "metadata": null},{"id": "7785", "metadata": null},{"id": "7786", "metadata": null},{"id": "7787", "metadata": null},{"id": "7788", "metadata": null},{"id": "7789", "metadata": null},{"id": "7790", "metadata": null},{"id": "7791", "metadata": null},{"id": "7793", "metadata": null},{"id": "7794", "metadata": null},{"id": "7795", "metadata": null},{"id": "7796", "metadata": null},{"id": "7797", "metadata": null},{"id": "7798", "metadata": null},{"id": "7799", "metadata": null},{"id": "7800", "metadata": null},{"id": "7801", "metadata": null},{"id": "7802", "metadata": null},{"id": "7803", "metadata": null},{"id": "7804", "metadata": null},{"id": "7806", "metadata": null},{"id": "7807", "metadata": null},{"id": "7808", "metadata": null},{"id": "7809", "metadata": null},{"id": "7810", "metadata": null},{"id": "7811", "metadata": null},{"id": "7812", "metadata": null},{"id": "7813", "metadata": null},{"id": "7814", "metadata": null},{"id": "7815", "metadata": null},{"id": "7816", "metadata": null},{"id": "7817", "metadata": null},{"id": "7818", "metadata": null},{"id": "7819", "metadata": null},{"id": "7820", "metadata": null},{"id": "7821", "metadata": null},{"id": "7822", "metadata": null},{"id": "7823", "metadata": null},{"id": "7824", "metadata": null},{"id": "7825", "metadata": null},{"id": "7826", "metadata": null},{"id": "7827", "metadata": null},{"id": "7828", "metadata": null},{"id": "7829", "metadata": null},{"id": "7830", "metadata": null},{"id": "7831", "metadata": null},{"id": "7832", "metadata": null},{"id": "7833", "metadata": null},{"id": "7834", "metadata": null},{"id": "7835", "metadata": null},{"id": "7836", "metadata": null},{"id": "7837", "metadata": null},{"id": "7838", "metadata": null},{"id": "7839", "metadata": null},{"id": "7840", "metadata": null},{"id": "7841", "metadata": null},{"id": "7842", "metadata": null},{"id": "7844", "metadata": null},{"id": "7845", "metadata": null},{"id": "7846", "metadata": null},{"id": "7847", "metadata": null},{"id": "7848", "metadata": null},{"id": "7849", "metadata": null},{"id": "7850", "metadata": null},{"id": "7851", "metadata": null},{"id": "7853", "metadata": null},{"id": "7854", "metadata": null},{"id": "7855", "metadata": null},{"id": "7856", "metadata": null},{"id": "7857", "metadata": null},{"id": "7858", "metadata": null},{"id": "7859", "metadata": null},{"id": "7860", "metadata": null},{"id": "7861", "metadata": null},{"id": "7862", "metadata": null},{"id": "7863", "metadata": null},{"id": "7864", "metadata": null},{"id": "7865", "metadata": null},{"id": "7866", "metadata": null},{"id": "7867", "metadata": null},{"id": "7868", "metadata": null},{"id": "7869", "metadata": null},{"id": "7870", "metadata": null},{"id": "7872", "metadata": null},{"id": "7873", "metadata": null},{"id": "7874", "metadata": null},{"id": "7875", "metadata": null},{"id": "7876", "metadata": null},{"id": "7877", "metadata": null},{"id": "7878", "metadata": null},{"id": "7879", "metadata": null},{"id": "7880", "metadata": null},{"id": "7881", "metadata": null},{"id": "7882", "metadata": null},{"id": "7883", "metadata": null},{"id": "7884", "metadata": null},{"id": "7885", "metadata": null},{"id": "7886", "metadata": null},{"id": "7887", "metadata": null},{"id": "7888", "metadata": null},{"id": "7889", "metadata": null},{"id": "7890", "metadata": null},{"id": "7891", "metadata": null},{"id": "7892", "metadata": null},{"id": "7893", "metadata": null},{"id": "7894", "metadata": null},{"id": "7895", "metadata": null},{"id": "7896", "metadata": null},{"id": "7897", "metadata": null},{"id": "7898", "metadata": null},{"id": "7899", "metadata": null},{"id": "7900", "metadata": null},{"id": "7901", "metadata": null},{"id": "7902", "metadata": null},{"id": "7903", "metadata": null},{"id": "7904", "metadata": null},{"id": "7905", "metadata": null},{"id": "7906", "metadata": null},{"id": "7907", "metadata": null},{"id": "7908", "metadata": null},{"id": "7909", "metadata": null},{"id": "7910", "metadata": null},{"id": "7911", "metadata": null},{"id": "7912", "metadata": null},{"id": "7913", "metadata": null},{"id": "7914", "metadata": null},{"id": "7916", "metadata": null},{"id": "7917", "metadata": null},{"id": "7918", "metadata": null},{"id": "7919", "metadata": null},{"id": "7920", "metadata": null},{"id": "7921", "metadata": null},{"id": "7922", "metadata": null},{"id": "7923", "metadata": null},{"id": "7924", "metadata": null},{"id": "7925", "metadata": null},{"id": "7926", "metadata": null},{"id": "7927", "metadata": null},{"id": "7928", "metadata": null},{"id": "7929", "metadata": null},{"id": "7930", "metadata": null},{"id": "7931", "metadata": null},{"id": "7932", "metadata": null},{"id": "7933", "metadata": null},{"id": "7934", "metadata": null},{"id": "7935", "metadata": null},{"id": "7936", "metadata": null},{"id": "7937", "metadata": null},{"id": "7938", "metadata": null},{"id": "7939", "metadata": null},{"id": "7940", "metadata": null},{"id": "7941", "metadata": null},{"id": "7942", "metadata": null},{"id": "7943", "metadata": null},{"id": "7944", "metadata": null},{"id": "7946", "metadata": null},{"id": "7947", "metadata": null},{"id": "7948", "metadata": null},{"id": "7949", "metadata": null},{"id": "7950", "metadata": null},{"id": "7951", "metadata": null},{"id": "7952", "metadata": null},{"id": "7953", "metadata": null},{"id": "7956", "metadata": null},{"id": "7957", "metadata": null},{"id": "7958", "metadata": null},{"id": "7959", "metadata": null},{"id": "7960", "metadata": null},{"id": "7961", "metadata": null},{"id": "7964", "metadata": null},{"id": "7965", "metadata": null},{"id": "7966", "metadata": null},{"id": "7967", "metadata": null},{"id": "7968", "metadata": null},{"id": "7969", "metadata": null},{"id": "7970", "metadata": null},{"id": "7971", "metadata": null},{"id": "7972", "metadata": null},{"id": "7973", "metadata": null},{"id": "7974", "metadata": null},{"id": "7975", "metadata": null},{"id": "7976", "metadata": null},{"id": "7977", "metadata": null},{"id": "7978", "metadata": null},{"id": "7980", "metadata": null},{"id": "7982", "metadata": null},{"id": "7983", "metadata": null},{"id": "7984", "metadata": null},{"id": "7985", "metadata": null},{"id": "7986", "metadata": null},{"id": "7987", "metadata": null},{"id": "7988", "metadata": null},{"id": "7989", "metadata": null},{"id": "7990", "metadata": null},{"id": "7991", "metadata": null},{"id": "7992", "metadata": null},{"id": "7995", "metadata": null},{"id": "7996", "metadata": null},{"id": "7997", "metadata": null},{"id": "7998", "metadata": null},{"id": "7999", "metadata": null},{"id": "8000", "metadata": null},{"id": "8001", "metadata": null},{"id": "8002", "metadata": null},{"id": "8003", "metadata": null},{"id": "8004", "metadata": null},{"id": "8005", "metadata": null},{"id": "8007", "metadata": null},{"id": "8009", "metadata": null},{"id": "8010", "metadata": null},{"id": "8011", "metadata": null},{"id": "8013", "metadata": null},{"id": "8014", "metadata": null},{"id": "8015", "metadata": null},{"id": "8016", "metadata": null},{"id": "8018", "metadata": null},{"id": "8019", "metadata": null},{"id": "8020", "metadata": null},{"id": "8021", "metadata": null},{"id": "8022", "metadata": null},{"id": "8023", "metadata": null},{"id": "8024", "metadata": null},{"id": "8025", "metadata": null},{"id": "8026", "metadata": null},{"id": "8027", "metadata": null},{"id": "8028", "metadata": null},{"id": "8029", "metadata": null},{"id": "8030", "metadata": null},{"id": "8031", "metadata": null},{"id": "8032", "metadata": null},{"id": "8033", "metadata": null},{"id": "8034", "metadata": null},{"id": "8035", "metadata": null},{"id": "8036", "metadata": null},{"id": "8037", "metadata": null},{"id": "8038", "metadata": null},{"id": "8039", "metadata": null},{"id": "8040", "metadata": null},{"id": "8041", "metadata": null},{"id": "8042", "metadata": null},{"id": "8043", "metadata": null},{"id": "8044", "metadata": null},{"id": "8045", "metadata": null},{"id": "8046", "metadata": null},{"id": "8047", "metadata": null},{"id": "8048", "metadata": null},{"id": "8049", "metadata": null},{"id": "8050", "metadata": null},{"id": "8051", "metadata": null},{"id": "8052", "metadata": null},{"id": "8054", "metadata": null},{"id": "8055", "metadata": null},{"id": "8056", "metadata": null},{"id": "8057", "metadata": null},{"id": "8058", "metadata": null},{"id": "8059", "metadata": null},{"id": "8060", "metadata": null},{"id": "8062", "metadata": null},{"id": "8063", "metadata": null},{"id": "8064", "metadata": null},{"id": "8065", "metadata": null},{"id": "8066", "metadata": null},{"id": "8067", "metadata": null},{"id": "8068", "metadata": null},{"id": "8069", "metadata": null},{"id": "8070", "metadata": null},{"id": "8071", "metadata": null},{"id": "8072", "metadata": null},{"id": "8073", "metadata": null},{"id": "8074", "metadata": null},{"id": "8075", "metadata": null},{"id": "8077", "metadata": null},{"id": "8078", "metadata": null},{"id": "8079", "metadata": null},{"id": "8080", "metadata": null},{"id": "8081", "metadata": null},{"id": "8082", "metadata": null},{"id": "8083", "metadata": null},{"id": "8084", "metadata": null},{"id": "8085", "metadata": null},{"id": "8086", "metadata": null},{"id": "8087", "metadata": null},{"id": "8088", "metadata": null},{"id": "8089", "metadata": null},{"id": "8090", "metadata": null},{"id": "8091", "metadata": null},{"id": "8093", "metadata": null},{"id": "8094", "metadata": null},{"id": "8097", "metadata": null},{"id": "8098", "metadata": null},{"id": "8099", "metadata": null},{"id": "8100", "metadata": null},{"id": "8101", "metadata": null},{"id": "8102", "metadata": null},{"id": "8103", "metadata": null},{"id": "8104", "metadata": null},{"id": "8105", "metadata": null},{"id": "8106", "metadata": null},{"id": "8107", "metadata": null},{"id": "8108", "metadata": null},{"id": "8109", "metadata": null},{"id": "8110", "metadata": null},{"id": "8111", "metadata": null},{"id": "8112", "metadata": null},{"id": "8113", "metadata": null},{"id": "8114", "metadata": null},{"id": "8115", "metadata": null},{"id": "8116", "metadata": null},{"id": "8117", "metadata": null},{"id": "8118", "metadata": null},{"id": "8119", "metadata": null},{"id": "8120", "metadata": null},{"id": "8121", "metadata": null},{"id": "8122", "metadata": null},{"id": "8123", "metadata": null},{"id": "8124", "metadata": null},{"id": "8125", "metadata": null},{"id": "8126", "metadata": null},{"id": "8127", "metadata": null},{"id": "8129", "metadata": null},{"id": "8130", "metadata": null},{"id": "8131", "metadata": null},{"id": "8132", "metadata": null},{"id": "8133", "metadata": null},{"id": "8134", "metadata": null},{"id": "8135", "metadata": null},{"id": "8136", "metadata": null},{"id": "8137", "metadata": null},{"id": "8138", "metadata": null},{"id": "8139", "metadata": null},{"id": "8140", "metadata": null},{"id": "8142", "metadata": null},{"id": "8143", "metadata": null},{"id": "8144", "metadata": null},{"id": "8145", "metadata": null},{"id": "8146", "metadata": null},{"id": "8148", "metadata": null},{"id": "8149", "metadata": null},{"id": "8150", "metadata": null},{"id": "8151", "metadata": null},{"id": "8152", "metadata": null},{"id": "8153", "metadata": null},{"id": "8154", "metadata": null},{"id": "8155", "metadata": null},{"id": "8156", "metadata": null},{"id": "8157", "metadata": null},{"id": "8158", "metadata": null},{"id": "8159", "metadata": null},{"id": "8160", "metadata": null},{"id": "8161", "metadata": null},{"id": "8162", "metadata": null},{"id": "8163", "metadata": null},{"id": "8164", "metadata": null},{"id": "8165", "metadata": null},{"id": "8166", "metadata": null},{"id": "8167", "metadata": null},{"id": "8168", "metadata": null},{"id": "8169", "metadata": null},{"id": "8170", "metadata": null},{"id": "8171", "metadata": null},{"id": "8172", "metadata": null},{"id": "8173", "metadata": null},{"id": "8174", "metadata": null},{"id": "8175", "metadata": null},{"id": "8176", "metadata": null},{"id": "8177", "metadata": null},{"id": "8178", "metadata": null},{"id": "8179", "metadata": null},{"id": "8180", "metadata": null},{"id": "8181", "metadata": null},{"id": "8182", "metadata": null},{"id": "8183", "metadata": null},{"id": "8184", "metadata": null},{"id": "8185", "metadata": null},{"id": "8186", "metadata": null},{"id": "8187", "metadata": null},{"id": "8188", "metadata": null},{"id": "8189", "metadata": null},{"id": "8190", "metadata": null},{"id": "8191", "metadata": null},{"id": "8192", "metadata": null},{"id": "8193", "metadata": null},{"id": "8194", "metadata": null},{"id": "8195", "metadata": null},{"id": "8196", "metadata": null},{"id": "8197", "metadata": null},{"id": "8198", "metadata": null},{"id": "8199", "metadata": null},{"id": "8200", "metadata": null},{"id": "8201", "metadata": null},{"id": "8203", "metadata": null},{"id": "8204", "metadata": null},{"id": "8205", "metadata": null},{"id": "8206", "metadata": null},{"id": "8207", "metadata": null},{"id": "8208", "metadata": null},{"id": "8209", "metadata": null},{"id": "8210", "metadata": null},{"id": "8211", "metadata": null},{"id": "8212", "metadata": null},{"id": "8213", "metadata": null},{"id": "8214", "metadata": null},{"id": "8215", "metadata": null},{"id": "8216", "metadata": null},{"id": "8217", "metadata": null},{"id": "8218", "metadata": null},{"id": "8219", "metadata": null},{"id": "8221", "metadata": null},{"id": "8222", "metadata": null},{"id": "8223", "metadata": null},{"id": "8224", "metadata": null},{"id": "8225", "metadata": null},{"id": "8227", "metadata": null},{"id": "8228", "metadata": null},{"id": "8229", "metadata": null},{"id": "8230", "metadata": null},{"id": "8231", "metadata": null},{"id": "8232", "metadata": null},{"id": "8233", "metadata": null},{"id": "8234", "metadata": null},{"id": "8235", "metadata": null},{"id": "8236", "metadata": null},{"id": "8237", "metadata": null},{"id": "8238", "metadata": null},{"id": "8239", "metadata": null},{"id": "8240", "metadata": null},{"id": "8241", "metadata": null},{"id": "8242", "metadata": null},{"id": "8243", "metadata": null},{"id": "8244", "metadata": null},{"id": "8245", "metadata": null},{"id": "8246", "metadata": null},{"id": "8247", "metadata": null},{"id": "8248", "metadata": null},{"id": "8249", "metadata": null},{"id": "8250", "metadata": null},{"id": "8251", "metadata": null},{"id": "8252", "metadata": null},{"id": "8255", "metadata": null},{"id": "8256", "metadata": null},{"id": "8257", "metadata": null},{"id": "8258", "metadata": null},{"id": "8259", "metadata": null},{"id": "8260", "metadata": null},{"id": "8261", "metadata": null},{"id": "8262", "metadata": null},{"id": "8263", "metadata": null},{"id": "8264", "metadata": null},{"id": "8265", "metadata": null},{"id": "8266", "metadata": null},{"id": "8267", "metadata": null},{"id": "8268", "metadata": null},{"id": "8269", "metadata": null},{"id": "8270", "metadata": null},{"id": "8271", "metadata": null},{"id": "8272", "metadata": null},{"id": "8273", "metadata": null},{"id": "8274", "metadata": null},{"id": "8275", "metadata": null},{"id": "8276", "metadata": null},{"id": "8277", "metadata": null},{"id": "8278", "metadata": null},{"id": "8279", "metadata": null},{"id": "8280", "metadata": null},{"id": "8281", "metadata": null},{"id": "8282", "metadata": null},{"id": "8283", "metadata": null},{"id": "8284", "metadata": null},{"id": "8285", "metadata": null},{"id": "8286", "metadata": null},{"id": "8287", "metadata": null},{"id": "8288", "metadata": null},{"id": "8289", "metadata": null},{"id": "8291", "metadata": null},{"id": "8292", "metadata": null},{"id": "8293", "metadata": null},{"id": "8294", "metadata": null},{"id": "8295", "metadata": null},{"id": "8296", "metadata": null},{"id": "8297", "metadata": null},{"id": "8299", "metadata": null},{"id": "8300", "metadata": null},{"id": "8301", "metadata": null},{"id": "8302", "metadata": null},{"id": "8303", "metadata": null},{"id": "8304", "metadata": null},{"id": "8305", "metadata": null},{"id": "8306", "metadata": null},{"id": "8307", "metadata": null},{"id": "8308", "metadata": null},{"id": "8309", "metadata": null},{"id": "8310", "metadata": null},{"id": "8311", "metadata": null},{"id": "8312", "metadata": null},{"id": "8313", "metadata": null},{"id": "8314", "metadata": null},{"id": "8315", "metadata": null},{"id": "8316", "metadata": null},{"id": "8317", "metadata": null},{"id": "8318", "metadata": null},{"id": "8319", "metadata": null},{"id": "8320", "metadata": null},{"id": "8321", "metadata": null},{"id": "8322", "metadata": null},{"id": "8323", "metadata": null},{"id": "8324", "metadata": null},{"id": "8325", "metadata": null},{"id": "8326", "metadata": null},{"id": "8327", "metadata": null},{"id": "8328", "metadata": null},{"id": "8329", "metadata": null},{"id": "8330", "metadata": null},{"id": "8331", "metadata": null},{"id": "8332", "metadata": null},{"id": "8333", "metadata": null},{"id": "8334", "metadata": null},{"id": "8335", "metadata": null},{"id": "8336", "metadata": null},{"id": "8337", "metadata": null},{"id": "8338", "metadata": null},{"id": "8339", "metadata": null},{"id": "8340", "metadata": null},{"id": "8341", "metadata": null},{"id": "8342", "metadata": null},{"id": "8343", "metadata": null},{"id": "8344", "metadata": null},{"id": "8345", "metadata": null},{"id": "8346", "metadata": null},{"id": "8348", "metadata": null},{"id": "8349", "metadata": null},{"id": "8350", "metadata": null},{"id": "8351", "metadata": null},{"id": "8352", "metadata": null},{"id": "8353", "metadata": null},{"id": "8354", "metadata": null},{"id": "8355", "metadata": null},{"id": "8356", "metadata": null},{"id": "8357", "metadata": null},{"id": "8358", "metadata": null},{"id": "8359", "metadata": null},{"id": "8360", "metadata": null},{"id": "8361", "metadata": null},{"id": "8362", "metadata": null},{"id": "8363", "metadata": null},{"id": "8364", "metadata": null},{"id": "8365", "metadata": null},{"id": "8366", "metadata": null},{"id": "8367", "metadata": null},{"id": "8368", "metadata": null},{"id": "8369", "metadata": null},{"id": "8370", "metadata": null},{"id": "8371", "metadata": null},{"id": "8372", "metadata": null},{"id": "8373", "metadata": null},{"id": "8374", "metadata": null},{"id": "8375", "metadata": null},{"id": "8376", "metadata": null},{"id": "8377", "metadata": null},{"id": "8378", "metadata": null},{"id": "8379", "metadata": null},{"id": "8380", "metadata": null},{"id": "8381", "metadata": null},{"id": "8382", "metadata": null},{"id": "8383", "metadata": null},{"id": "8384", "metadata": null},{"id": "8385", "metadata": null},{"id": "8386", "metadata": null},{"id": "8387", "metadata": null},{"id": "8388", "metadata": null},{"id": "8389", "metadata": null},{"id": "8390", "metadata": null},{"id": "8391", "metadata": null},{"id": "8392", "metadata": null},{"id": "8393", "metadata": null},{"id": "8394", "metadata": null},{"id": "8395", "metadata": null},{"id": "8396", "metadata": null},{"id": "8397", "metadata": null},{"id": "8398", "metadata": null},{"id": "8399", "metadata": null},{"id": "8400", "metadata": null},{"id": "8401", "metadata": null},{"id": "8402", "metadata": null},{"id": "8403", "metadata": null},{"id": "8404", "metadata": null},{"id": "8405", "metadata": null},{"id": "8406", "metadata": null},{"id": "8407", "metadata": null},{"id": "8408", "metadata": null},{"id": "8409", "metadata": null},{"id": "8410", "metadata": null},{"id": "8411", "metadata": null},{"id": "8412", "metadata": null},{"id": "8413", "metadata": null},{"id": "8414", "metadata": null},{"id": "8415", "metadata": null},{"id": "8416", "metadata": null},{"id": "8417", "metadata": null},{"id": "8418", "metadata": null},{"id": "8419", "metadata": null},{"id": "8420", "metadata": null},{"id": "8421", "metadata": null},{"id": "8422", "metadata": null},{"id": "8423", "metadata": null},{"id": "8424", "metadata": null},{"id": "8425", "metadata": null},{"id": "8426", "metadata": null},{"id": "8427", "metadata": null},{"id": "8428", "metadata": null},{"id": "8429", "metadata": null},{"id": "8430", "metadata": null},{"id": "8431", "metadata": null},{"id": "8432", "metadata": null},{"id": "8433", "metadata": null},{"id": "8434", "metadata": null},{"id": "8435", "metadata": null},{"id": "8436", "metadata": null},{"id": "8437", "metadata": null},{"id": "8438", "metadata": null},{"id": "8439", "metadata": null},{"id": "8440", "metadata": null},{"id": "8442", "metadata": null},{"id": "8443", "metadata": null},{"id": "8444", "metadata": null},{"id": "8445", "metadata": null},{"id": "8446", "metadata": null},{"id": "8447", "metadata": null},{"id": "8448", "metadata": null},{"id": "8449", "metadata": null},{"id": "8450", "metadata": null},{"id": "8451", "metadata": null},{"id": "8452", "metadata": null},{"id": "8453", "metadata": null},{"id": "8454", "metadata": null},{"id": "8455", "metadata": null},{"id": "8456", "metadata": null},{"id": "8457", "metadata": null},{"id": "8458", "metadata": null},{"id": "8459", "metadata": null},{"id": "8460", "metadata": null},{"id": "8461", "metadata": null},{"id": "8462", "metadata": null},{"id": "8463", "metadata": null},{"id": "8464", "metadata": null},{"id": "8465", "metadata": null},{"id": "8466", "metadata": null},{"id": "8467", "metadata": null},{"id": "8468", "metadata": null},{"id": "8470", "metadata": null},{"id": "8471", "metadata": null},{"id": "8472", "metadata": null},{"id": "8474", "metadata": null},{"id": "8475", "metadata": null},{"id": "8476", "metadata": null},{"id": "8477", "metadata": null},{"id": "8478", "metadata": null},{"id": "8479", "metadata": null},{"id": "8481", "metadata": null},{"id": "8482", "metadata": null},{"id": "8483", "metadata": null},{"id": "8484", "metadata": null},{"id": "8485", "metadata": null},{"id": "8486", "metadata": null},{"id": "8487", "metadata": null},{"id": "8488", "metadata": null},{"id": "8489", "metadata": null},{"id": "8490", "metadata": null},{"id": "8492", "metadata": null},{"id": "8493", "metadata": null},{"id": "8494", "metadata": null},{"id": "8495", "metadata": null},{"id": "8496", "metadata": null},{"id": "8497", "metadata": null},{"id": "8498", "metadata": null},{"id": "8499", "metadata": null},{"id": "8500", "metadata": null},{"id": "8501", "metadata": null},{"id": "8502", "metadata": null},{"id": "8503", "metadata": null},{"id": "8504", "metadata": null},{"id": "8505", "metadata": null},{"id": "8507", "metadata": null},{"id": "8509", "metadata": null},{"id": "8510", "metadata": null},{"id": "8511", "metadata": null},{"id": "8512", "metadata": null},{"id": "8513", "metadata": null},{"id": "8514", "metadata": null},{"id": "8515", "metadata": null},{"id": "8516", "metadata": null},{"id": "8517", "metadata": null},{"id": "8518", "metadata": null},{"id": "8519", "metadata": null},{"id": "8520", "metadata": null},{"id": "8521", "metadata": null},{"id": "8522", "metadata": null},{"id": "8523", "metadata": null},{"id": "8524", "metadata": null},{"id": "8525", "metadata": null},{"id": "8526", "metadata": null},{"id": "8527", "metadata": null},{"id": "8528", "metadata": null},{"id": "8529", "metadata": null},{"id": "8530", "metadata": null},{"id": "8531", "metadata": null},{"id": "8532", "metadata": null},{"id": "8533", "metadata": null},{"id": "8534", "metadata": null},{"id": "8535", "metadata": null},{"id": "8536", "metadata": null},{"id": "8537", "metadata": null},{"id": "8538", "metadata": null},{"id": "8539", "metadata": null},{"id": "8540", "metadata": null},{"id": "8541", "metadata": null},{"id": "8542", "metadata": null},{"id": "8543", "metadata": null},{"id": "8544", "metadata": null},{"id": "8545", "metadata": null},{"id": "8546", "metadata": null},{"id": "8547", "metadata": null},{"id": "8548", "metadata": null},{"id": "8550", "metadata": null},{"id": "8551", "metadata": null},{"id": "8552", "metadata": null},{"id": "8553", "metadata": null},{"id": "8554", "metadata": null},{"id": "8555", "metadata": null},{"id": "8556", "metadata": null},{"id": "8557", "metadata": null},{"id": "8558", "metadata": null},{"id": "8559", "metadata": null},{"id": "8560", "metadata": null},{"id": "8561", "metadata": null},{"id": "8563", "metadata": null},{"id": "8564", "metadata": null},{"id": "8565", "metadata": null},{"id": "8567", "metadata": null},{"id": "8568", "metadata": null},{"id": "8569", "metadata": null},{"id": "8570", "metadata": null},{"id": "8571", "metadata": null},{"id": "8572", "metadata": null},{"id": "8573", "metadata": null},{"id": "8574", "metadata": null},{"id": "8575", "metadata": null},{"id": "8576", "metadata": null},{"id": "8577", "metadata": null},{"id": "8578", "metadata": null},{"id": "8579", "metadata": null},{"id": "8580", "metadata": null},{"id": "8581", "metadata": null},{"id": "8582", "metadata": null},{"id": "8583", "metadata": null},{"id": "8584", "metadata": null},{"id": "8585", "metadata": null},{"id": "8586", "metadata": null},{"id": "8588", "metadata": null},{"id": "8589", "metadata": null},{"id": "8590", "metadata": null},{"id": "8591", "metadata": null},{"id": "8592", "metadata": null},{"id": "8594", "metadata": null},{"id": "8595", "metadata": null},{"id": "8596", "metadata": null},{"id": "8597", "metadata": null},{"id": "8598", "metadata": null},{"id": "8599", "metadata": null},{"id": "8600", "metadata": null},{"id": "8601", "metadata": null},{"id": "8602", "metadata": null},{"id": "8603", "metadata": null},{"id": "8604", "metadata": null},{"id": "8605", "metadata": null},{"id": "8606", "metadata": null},{"id": "8607", "metadata": null},{"id": "8608", "metadata": null},{"id": "8609", "metadata": null},{"id": "8610", "metadata": null},{"id": "8611", "metadata": null},{"id": "8612", "metadata": null},{"id": "8613", "metadata": null},{"id": "8614", "metadata": null},{"id": "8615", "metadata": null},{"id": "8616", "metadata": null},{"id": "8618", "metadata": null},{"id": "8619", "metadata": null},{"id": "8620", "metadata": null},{"id": "8621", "metadata": null},{"id": "8622", "metadata": null},{"id": "8623", "metadata": null},{"id": "8624", "metadata": null},{"id": "8625", "metadata": null},{"id": "8626", "metadata": null},{"id": "8627", "metadata": null},{"id": "8628", "metadata": null},{"id": "8629", "metadata": null},{"id": "8630", "metadata": null},{"id": "8631", "metadata": null},{"id": "8632", "metadata": null},{"id": "8633", "metadata": null},{"id": "8634", "metadata": null},{"id": "8635", "metadata": null},{"id": "8636", "metadata": null},{"id": "8637", "metadata": null},{"id": "8638", "metadata": null},{"id": "8639", "metadata": null},{"id": "8641", "metadata": null},{"id": "8642", "metadata": null},{"id": "8643", "metadata": null},{"id": "8644", "metadata": null},{"id": "8645", "metadata": null},{"id": "8646", "metadata": null},{"id": "8647", "metadata": null},{"id": "8648", "metadata": null},{"id": "8649", "metadata": null},{"id": "8650", "metadata": null},{"id": "8652", "metadata": null},{"id": "8653", "metadata": null},{"id": "8655", "metadata": null},{"id": "8657", "metadata": null},{"id": "8658", "metadata": null},{"id": "8659", "metadata": null},{"id": "8661", "metadata": null},{"id": "8662", "metadata": null},{"id": "8663", "metadata": null},{"id": "8664", "metadata": null},{"id": "8665", "metadata": null},{"id": "8666", "metadata": null},{"id": "8667", "metadata": null},{"id": "8668", "metadata": null},{"id": "8669", "metadata": null},{"id": "8670", "metadata": null},{"id": "8672", "metadata": null},{"id": "8673", "metadata": null},{"id": "8674", "metadata": null},{"id": "8675", "metadata": null},{"id": "8676", "metadata": null},{"id": "8677", "metadata": null},{"id": "8678", "metadata": null},{"id": "8679", "metadata": null},{"id": "8680", "metadata": null},{"id": "8681", "metadata": null},{"id": "8682", "metadata": null},{"id": "8683", "metadata": null},{"id": "8684", "metadata": null},{"id": "8686", "metadata": null},{"id": "8687", "metadata": null},{"id": "8688", "metadata": null},{"id": "8689", "metadata": null},{"id": "8690", "metadata": null},{"id": "8691", "metadata": null},{"id": "8692", "metadata": null},{"id": "8693", "metadata": null},{"id": "8694", "metadata": null},{"id": "8695", "metadata": null},{"id": "8696", "metadata": null},{"id": "8697", "metadata": null},{"id": "8698", "metadata": null},{"id": "8699", "metadata": null},{"id": "8700", "metadata": null},{"id": "8701", "metadata": null},{"id": "8702", "metadata": null},{"id": "8703", "metadata": null},{"id": "8704", "metadata": null},{"id": "8705", "metadata": null},{"id": "8706", "metadata": null},{"id": "8707", "metadata": null},{"id": "8708", "metadata": null},{"id": "8709", "metadata": null},{"id": "8710", "metadata": null},{"id": "8711", "metadata": null},{"id": "8712", "metadata": null},{"id": "8713", "metadata": null},{"id": "8714", "metadata": null},{"id": "8715", "metadata": null},{"id": "8716", "metadata": null},{"id": "8717", "metadata": null},{"id": "8718", "metadata": null},{"id": "8719", "metadata": null},{"id": "8720", "metadata": null},{"id": "8721", "metadata": null},{"id": "8722", "metadata": null},{"id": "8723", "metadata": null},{"id": "8724", "metadata": null},{"id": "8725", "metadata": null},{"id": "8726", "metadata": null},{"id": "8727", "metadata": null},{"id": "8728", "metadata": null},{"id": "8729", "metadata": null},{"id": "8730", "metadata": null},{"id": "8731", "metadata": null},{"id": "8732", "metadata": null},{"id": "8733", "metadata": null},{"id": "8734", "metadata": null},{"id": "8735", "metadata": null},{"id": "8736", "metadata": null},{"id": "8737", "metadata": null},{"id": "8738", "metadata": null},{"id": "8739", "metadata": null},{"id": "8740", "metadata": null},{"id": "8741", "metadata": null},{"id": "8742", "metadata": null},{"id": "8743", "metadata": null},{"id": "8744", "metadata": null},{"id": "8745", "metadata": null},{"id": "8746", "metadata": null},{"id": "8747", "metadata": null},{"id": "8748", "metadata": null},{"id": "8749", "metadata": null},{"id": "8750", "metadata": null},{"id": "8752", "metadata": null},{"id": "8753", "metadata": null},{"id": "8754", "metadata": null},{"id": "8755", "metadata": null},{"id": "8756", "metadata": null},{"id": "8757", "metadata": null},{"id": "8758", "metadata": null},{"id": "8759", "metadata": null},{"id": "8760", "metadata": null},{"id": "8761", "metadata": null},{"id": "8762", "metadata": null},{"id": "8763", "metadata": null},{"id": "8764", "metadata": null},{"id": "8765", "metadata": null},{"id": "8766", "metadata": null},{"id": "8767", "metadata": null},{"id": "8768", "metadata": null},{"id": "8769", "metadata": null},{"id": "8770", "metadata": null},{"id": "8771", "metadata": null},{"id": "8772", "metadata": null},{"id": "8773", "metadata": null},{"id": "8774", "metadata": null},{"id": "8775", "metadata": null},{"id": "8776", "metadata": null},{"id": "8777", "metadata": null},{"id": "8778", "metadata": null},{"id": "8779", "metadata": null},{"id": "8780", "metadata": null},{"id": "8781", "metadata": null},{"id": "8782", "metadata": null},{"id": "8783", "metadata": null},{"id": "8784", "metadata": null},{"id": "8786", "metadata": null},{"id": "8787", "metadata": null},{"id": "8788", "metadata": null},{"id": "8789", "metadata": null},{"id": "8790", "metadata": null},{"id": "8792", "metadata": null},{"id": "8793", "metadata": null},{"id": "8794", "metadata": null},{"id": "8795", "metadata": null},{"id": "8796", "metadata": null},{"id": "8797", "metadata": null},{"id": "8798", "metadata": null},{"id": "8799", "metadata": null},{"id": "8800", "metadata": null},{"id": "8801", "metadata": null},{"id": "8802", "metadata": null},{"id": "8803", "metadata": null},{"id": "8804", "metadata": null},{"id": "8806", "metadata": null},{"id": "8807", "metadata": null},{"id": "8808", "metadata": null},{"id": "8809", "metadata": null},{"id": "8811", "metadata": null},{"id": "8812", "metadata": null},{"id": "8813", "metadata": null},{"id": "8814", "metadata": null},{"id": "8815", "metadata": null},{"id": "8816", "metadata": null},{"id": "8817", "metadata": null},{"id": "8818", "metadata": null},{"id": "8819", "metadata": null},{"id": "8820", "metadata": null},{"id": "8821", "metadata": null},{"id": "8823", "metadata": null},{"id": "8824", "metadata": null},{"id": "8825", "metadata": null},{"id": "8826", "metadata": null},{"id": "8827", "metadata": null},{"id": "8828", "metadata": null},{"id": "8829", "metadata": null},{"id": "8830", "metadata": null},{"id": "8831", "metadata": null},{"id": "8832", "metadata": null},{"id": "8833", "metadata": null},{"id": "8834", "metadata": null},{"id": "8835", "metadata": null},{"id": "8836", "metadata": null},{"id": "8837", "metadata": null},{"id": "8838", "metadata": null},{"id": "8839", "metadata": null},{"id": "8840", "metadata": null},{"id": "8841", "metadata": null},{"id": "8842", "metadata": null},{"id": "8843", "metadata": null},{"id": "8844", "metadata": null},{"id": "8845", "metadata": null},{"id": "8846", "metadata": null},{"id": "8847", "metadata": null},{"id": "8848", "metadata": null},{"id": "8849", "metadata": null},{"id": "8850", "metadata": null},{"id": "8851", "metadata": null},{"id": "8852", "metadata": null},{"id": "8853", "metadata": null},{"id": "8854", "metadata": null},{"id": "8855", "metadata": null},{"id": "8856", "metadata": null},{"id": "8857", "metadata": null},{"id": "8858", "metadata": null},{"id": "8859", "metadata": null},{"id": "8860", "metadata": null},{"id": "8861", "metadata": null},{"id": "8862", "metadata": null},{"id": "8863", "metadata": null},{"id": "8864", "metadata": null},{"id": "8865", "metadata": null},{"id": "8866", "metadata": null},{"id": "8867", "metadata": null},{"id": "8868", "metadata": null},{"id": "8869", "metadata": null},{"id": "8870", "metadata": null},{"id": "8871", "metadata": null},{"id": "8872", "metadata": null},{"id": "8873", "metadata": null},{"id": "8874", "metadata": null},{"id": "8875", "metadata": null},{"id": "8876", "metadata": null},{"id": "8877", "metadata": null},{"id": "8878", "metadata": null},{"id": "8879", "metadata": null},{"id": "8880", "metadata": null},{"id": "8881", "metadata": null},{"id": "8882", "metadata": null},{"id": "8883", "metadata": null},{"id": "8884", "metadata": null},{"id": "8885", "metadata": null},{"id": "8886", "metadata": null},{"id": "8887", "metadata": null},{"id": "8888", "metadata": null},{"id": "8889", "metadata": null},{"id": "8890", "metadata": null},{"id": "8892", "metadata": null},{"id": "8893", "metadata": null},{"id": "8895", "metadata": null},{"id": "8896", "metadata": null},{"id": "8897", "metadata": null},{"id": "8898", "metadata": null},{"id": "8899", "metadata": null},{"id": "8900", "metadata": null},{"id": "8901", "metadata": null},{"id": "8902", "metadata": null},{"id": "8903", "metadata": null},{"id": "8905", "metadata": null},{"id": "8906", "metadata": null},{"id": "8907", "metadata": null},{"id": "8908", "metadata": null},{"id": "8909", "metadata": null},{"id": "8910", "metadata": null},{"id": "8911", "metadata": null},{"id": "8913", "metadata": null},{"id": "8914", "metadata": null},{"id": "8915", "metadata": null},{"id": "8916", "metadata": null},{"id": "8917", "metadata": null},{"id": "8918", "metadata": null},{"id": "8919", "metadata": null},{"id": "8920", "metadata": null},{"id": "8921", "metadata": null},{"id": "8922", "metadata": null},{"id": "8923", "metadata": null},{"id": "8924", "metadata": null},{"id": "8925", "metadata": null},{"id": "8926", "metadata": null},{"id": "8927", "metadata": null},{"id": "8928", "metadata": null},{"id": "8929", "metadata": null},{"id": "8930", "metadata": null},{"id": "8931", "metadata": null},{"id": "8932", "metadata": null},{"id": "8933", "metadata": null},{"id": "8934", "metadata": null},{"id": "8935", "metadata": null},{"id": "8936", "metadata": null},{"id": "8937", "metadata": null},{"id": "8938", "metadata": null},{"id": "8939", "metadata": null},{"id": "8940", "metadata": null},{"id": "8942", "metadata": null},{"id": "8944", "metadata": null},{"id": "8945", "metadata": null},{"id": "8946", "metadata": null},{"id": "8947", "metadata": null},{"id": "8948", "metadata": null},{"id": "8949", "metadata": null},{"id": "8950", "metadata": null},{"id": "8952", "metadata": null},{"id": "8953", "metadata": null},{"id": "8954", "metadata": null},{"id": "8955", "metadata": null},{"id": "8956", "metadata": null},{"id": "8957", "metadata": null},{"id": "8958", "metadata": null},{"id": "8959", "metadata": null},{"id": "8960", "metadata": null},{"id": "8961", "metadata": null},{"id": "8962", "metadata": null},{"id": "8963", "metadata": null},{"id": "8964", "metadata": null},{"id": "8965", "metadata": null},{"id": "8966", "metadata": null},{"id": "8967", "metadata": null},{"id": "8968", "metadata": null},{"id": "8969", "metadata": null},{"id": "8970", "metadata": null},{"id": "8971", "metadata": null},{"id": "8972", "metadata": null},{"id": "8973", "metadata": null},{"id": "8974", "metadata": null},{"id": "8975", "metadata": null},{"id": "8976", "metadata": null},{"id": "8977", "metadata": null},{"id": "8978", "metadata": null},{"id": "8979", "metadata": null},{"id": "8980", "metadata": null},{"id": "8981", "metadata": null},{"id": "8982", "metadata": null},{"id": "8983", "metadata": null},{"id": "8984", "metadata": null},{"id": "8985", "metadata": null},{"id": "8986", "metadata": null},{"id": "8988", "metadata": null},{"id": "8989", "metadata": null},{"id": "8990", "metadata": null},{"id": "8991", "metadata": null},{"id": "8992", "metadata": null},{"id": "8993", "metadata": null},{"id": "8994", "metadata": null},{"id": "8995", "metadata": null},{"id": "8996", "metadata": null},{"id": "8997", "metadata": null},{"id": "8998", "metadata": null},{"id": "8999", "metadata": null},{"id": "9000", "metadata": null},{"id": "9001", "metadata": null},{"id": "9002", "metadata": null},{"id": "9003", "metadata": null},{"id": "9004", "metadata": null},{"id": "9005", "metadata": null},{"id": "9006", "metadata": null},{"id": "9007", "metadata": null},{"id": "9008", "metadata": null},{"id": "9009", "metadata": null},{"id": "9010", "metadata": null},{"id": "9011", "metadata": null},{"id": "9012", "metadata": null},{"id": "9013", "metadata": null},{"id": "9014", "metadata": null},{"id": "9015", "metadata": null},{"id": "9016", "metadata": null},{"id": "9017", "metadata": null},{"id": "9018", "metadata": null},{"id": "9019", "metadata": null},{"id": "9020", "metadata": null},{"id": "9021", "metadata": null},{"id": "9022", "metadata": null},{"id": "9023", "metadata": null},{"id": "9024", "metadata": null},{"id": "9025", "metadata": null},{"id": "9026", "metadata": null},{"id": "9027", "metadata": null},{"id": "9028", "metadata": null},{"id": "9029", "metadata": null},{"id": "9030", "metadata": null},{"id": "9031", "metadata": null},{"id": "9032", "metadata": null},{"id": "9033", "metadata": null},{"id": "9034", "metadata": null},{"id": "9035", "metadata": null},{"id": "9038", "metadata": null},{"id": "9039", "metadata": null},{"id": "9040", "metadata": null},{"id": "9041", "metadata": null},{"id": "9042", "metadata": null},{"id": "9043", "metadata": null},{"id": "9044", "metadata": null},{"id": "9045", "metadata": null},{"id": "9046", "metadata": null},{"id": "9047", "metadata": null},{"id": "9048", "metadata": null},{"id": "9049", "metadata": null},{"id": "9050", "metadata": null},{"id": "9051", "metadata": null},{"id": "9052", "metadata": null},{"id": "9053", "metadata": null},{"id": "9054", "metadata": null},{"id": "9055", "metadata": null},{"id": "9056", "metadata": null},{"id": "9057", "metadata": null},{"id": "9058", "metadata": null},{"id": "9059", "metadata": null},{"id": "9060", "metadata": null},{"id": "9061", "metadata": null},{"id": "9062", "metadata": null},{"id": "9063", "metadata": null},{"id": "9065", "metadata": null},{"id": "9066", "metadata": null},{"id": "9067", "metadata": null},{"id": "9068", "metadata": null},{"id": "9069", "metadata": null},{"id": "9070", "metadata": null},{"id": "9071", "metadata": null},{"id": "9072", "metadata": null},{"id": "9073", "metadata": null},{"id": "9074", "metadata": null},{"id": "9075", "metadata": null},{"id": "9076", "metadata": null},{"id": "9077", "metadata": null},{"id": "9078", "metadata": null},{"id": "9079", "metadata": null},{"id": "9081", "metadata": null},{"id": "9082", "metadata": null},{"id": "9083", "metadata": null},{"id": "9084", "metadata": null},{"id": "9085", "metadata": null},{"id": "9086", "metadata": null},{"id": "9088", "metadata": null},{"id": "9089", "metadata": null},{"id": "9090", "metadata": null},{"id": "9091", "metadata": null},{"id": "9092", "metadata": null},{"id": "9093", "metadata": null},{"id": "9094", "metadata": null},{"id": "9095", "metadata": null},{"id": "9096", "metadata": null},{"id": "9097", "metadata": null},{"id": "9098", "metadata": null},{"id": "9099", "metadata": null},{"id": "9100", "metadata": null},{"id": "9101", "metadata": null},{"id": "9102", "metadata": null},{"id": "9103", "metadata": null},{"id": "9104", "metadata": null},{"id": "9105", "metadata": null},{"id": "9106", "metadata": null},{"id": "9107", "metadata": null},{"id": "9108", "metadata": null},{"id": "9109", "metadata": null},{"id": "9111", "metadata": null},{"id": "9112", "metadata": null},{"id": "9113", "metadata": null},{"id": "9114", "metadata": null},{"id": "9115", "metadata": null},{"id": "9116", "metadata": null},{"id": "9117", "metadata": null},{"id": "9118", "metadata": null},{"id": "9119", "metadata": null},{"id": "9120", "metadata": null},{"id": "9121", "metadata": null},{"id": "9122", "metadata": null},{"id": "9123", "metadata": null},{"id": "9124", "metadata": null},{"id": "9125", "metadata": null},{"id": "9126", "metadata": null},{"id": "9127", "metadata": null},{"id": "9128", "metadata": null},{"id": "9129", "metadata": null},{"id": "9130", "metadata": null},{"id": "9131", "metadata": null},{"id": "9132", "metadata": null},{"id": "9133", "metadata": null},{"id": "9134", "metadata": null},{"id": "9135", "metadata": null},{"id": "9136", "metadata": null},{"id": "9137", "metadata": null},{"id": "9138", "metadata": null},{"id": "9139", "metadata": null},{"id": "9140", "metadata": null},{"id": "9141", "metadata": null},{"id": "9142", "metadata": null},{"id": "9143", "metadata": null},{"id": "9144", "metadata": null},{"id": "9145", "metadata": null},{"id": "9146", "metadata": null},{"id": "9147", "metadata": null},{"id": "9148", "metadata": null},{"id": "9149", "metadata": null},{"id": "9151", "metadata": null},{"id": "9152", "metadata": null},{"id": "9153", "metadata": null},{"id": "9154", "metadata": null},{"id": "9155", "metadata": null},{"id": "9156", "metadata": null},{"id": "9157", "metadata": null},{"id": "9158", "metadata": null},{"id": "9159", "metadata": null},{"id": "9160", "metadata": null},{"id": "9161", "metadata": null},{"id": "9162", "metadata": null},{"id": "9163", "metadata": null},{"id": "9164", "metadata": null},{"id": "9165", "metadata": null},{"id": "9166", "metadata": null},{"id": "9167", "metadata": null},{"id": "9168", "metadata": null},{"id": "9169", "metadata": null},{"id": "9170", "metadata": null},{"id": "9171", "metadata": null},{"id": "9172", "metadata": null},{"id": "9173", "metadata": null},{"id": "9174", "metadata": null},{"id": "9175", "metadata": null},{"id": "9176", "metadata": null},{"id": "9177", "metadata": null},{"id": "9178", "metadata": null},{"id": "9179", "metadata": null},{"id": "9180", "metadata": null},{"id": "9181", "metadata": null},{"id": "9182", "metadata": null},{"id": "9183", "metadata": null},{"id": "9184", "metadata": null},{"id": "9185", "metadata": null},{"id": "9186", "metadata": null},{"id": "9187", "metadata": null},{"id": "9188", "metadata": null},{"id": "9189", "metadata": null},{"id": "9190", "metadata": null},{"id": "9191", "metadata": null},{"id": "9192", "metadata": null},{"id": "9193", "metadata": null},{"id": "9195", "metadata": null},{"id": "9196", "metadata": null},{"id": "9197", "metadata": null},{"id": "9198", "metadata": null},{"id": "9199", "metadata": null},{"id": "9200", "metadata": null},{"id": "9201", "metadata": null},{"id": "9202", "metadata": null},{"id": "9203", "metadata": null},{"id": "9205", "metadata": null},{"id": "9206", "metadata": null},{"id": "9207", "metadata": null},{"id": "9208", "metadata": null},{"id": "9209", "metadata": null},{"id": "9210", "metadata": null},{"id": "9211", "metadata": null},{"id": "9212", "metadata": null},{"id": "9213", "metadata": null},{"id": "9214", "metadata": null},{"id": "9215", "metadata": null},{"id": "9216", "metadata": null},{"id": "9217", "metadata": null},{"id": "9218", "metadata": null},{"id": "9219", "metadata": null},{"id": "9220", "metadata": null},{"id": "9221", "metadata": null},{"id": "9222", "metadata": null},{"id": "9223", "metadata": null},{"id": "9224", "metadata": null},{"id": "9225", "metadata": null},{"id": "9226", "metadata": null},{"id": "9227", "metadata": null},{"id": "9228", "metadata": null},{"id": "9229", "metadata": null},{"id": "9230", "metadata": null},{"id": "9231", "metadata": null},{"id": "9232", "metadata": null},{"id": "9233", "metadata": null},{"id": "9234", "metadata": null},{"id": "9235", "metadata": null},{"id": "9236", "metadata": null},{"id": "9238", "metadata": null},{"id": "9239", "metadata": null},{"id": "9240", "metadata": null},{"id": "9241", "metadata": null},{"id": "9242", "metadata": null},{"id": "9243", "metadata": null},{"id": "9244", "metadata": null},{"id": "9245", "metadata": null},{"id": "9246", "metadata": null},{"id": "9247", "metadata": null},{"id": "9248", "metadata": null},{"id": "9249", "metadata": null},{"id": "9250", "metadata": null},{"id": "9251", "metadata": null},{"id": "9252", "metadata": null},{"id": "9253", "metadata": null},{"id": "9254", "metadata": null},{"id": "9255", "metadata": null},{"id": "9256", "metadata": null},{"id": "9257", "metadata": null},{"id": "9258", "metadata": null},{"id": "9259", "metadata": null},{"id": "9260", "metadata": null},{"id": "9261", "metadata": null},{"id": "9262", "metadata": null},{"id": "9263", "metadata": null},{"id": "9264", "metadata": null},{"id": "9265", "metadata": null},{"id": "9266", "metadata": null},{"id": "9267", "metadata": null},{"id": "9268", "metadata": null},{"id": "9269", "metadata": null},{"id": "9270", "metadata": null},{"id": "9271", "metadata": null},{"id": "9272", "metadata": null},{"id": "9273", "metadata": null},{"id": "9274", "metadata": null},{"id": "9275", "metadata": null},{"id": "9276", "metadata": null},{"id": "9277", "metadata": null},{"id": "9278", "metadata": null},{"id": "9279", "metadata": null},{"id": "9280", "metadata": null},{"id": "9281", "metadata": null},{"id": "9282", "metadata": null},{"id": "9283", "metadata": null},{"id": "9285", "metadata": null},{"id": "9286", "metadata": null},{"id": "9287", "metadata": null},{"id": "9288", "metadata": null},{"id": "9289", "metadata": null},{"id": "9290", "metadata": null},{"id": "9291", "metadata": null},{"id": "9292", "metadata": null},{"id": "9293", "metadata": null},{"id": "9294", "metadata": null},{"id": "9295", "metadata": null},{"id": "9297", "metadata": null},{"id": "9298", "metadata": null},{"id": "9299", "metadata": null},{"id": "9300", "metadata": null},{"id": "9301", "metadata": null},{"id": "9302", "metadata": null},{"id": "9303", "metadata": null},{"id": "9304", "metadata": null},{"id": "9305", "metadata": null},{"id": "9307", "metadata": null},{"id": "9308", "metadata": null},{"id": "9309", "metadata": null},{"id": "9311", "metadata": null},{"id": "9312", "metadata": null},{"id": "9313", "metadata": null},{"id": "9314", "metadata": null},{"id": "9315", "metadata": null},{"id": "9316", "metadata": null},{"id": "9317", "metadata": null},{"id": "9318", "metadata": null},{"id": "9319", "metadata": null},{"id": "9320", "metadata": null},{"id": "9321", "metadata": null},{"id": "9322", "metadata": null},{"id": "9323", "metadata": null},{"id": "9324", "metadata": null},{"id": "9325", "metadata": null},{"id": "9326", "metadata": null},{"id": "9327", "metadata": null},{"id": "9328", "metadata": null},{"id": "9329", "metadata": null},{"id": "9330", "metadata": null},{"id": "9331", "metadata": null},{"id": "9332", "metadata": null},{"id": "9334", "metadata": null},{"id": "9335", "metadata": null},{"id": "9336", "metadata": null},{"id": "9337", "metadata": null},{"id": "9338", "metadata": null},{"id": "9339", "metadata": null},{"id": "9340", "metadata": null},{"id": "9341", "metadata": null},{"id": "9343", "metadata": null},{"id": "9344", "metadata": null},{"id": "9346", "metadata": null},{"id": "9347", "metadata": null},{"id": "9348", "metadata": null},{"id": "9349", "metadata": null},{"id": "9350", "metadata": null},{"id": "9351", "metadata": null},{"id": "9352", "metadata": null},{"id": "9353", "metadata": null},{"id": "9354", "metadata": null},{"id": "9355", "metadata": null},{"id": "9356", "metadata": null},{"id": "9357", "metadata": null},{"id": "9358", "metadata": null},{"id": "9359", "metadata": null},{"id": "9360", "metadata": null},{"id": "9361", "metadata": null},{"id": "9362", "metadata": null},{"id": "9363", "metadata": null},{"id": "9364", "metadata": null},{"id": "9365", "metadata": null},{"id": "9366", "metadata": null},{"id": "9367", "metadata": null},{"id": "9368", "metadata": null},{"id": "9369", "metadata": null},{"id": "9370", "metadata": null},{"id": "9371", "metadata": null},{"id": "9372", "metadata": null},{"id": "9373", "metadata": null},{"id": "9374", "metadata": null},{"id": "9375", "metadata": null},{"id": "9376", "metadata": null},{"id": "9377", "metadata": null},{"id": "9378", "metadata": null},{"id": "9379", "metadata": null},{"id": "9380", "metadata": null},{"id": "9381", "metadata": null},{"id": "9382", "metadata": null},{"id": "9383", "metadata": null},{"id": "9384", "metadata": null},{"id": "9385", "metadata": null},{"id": "9387", "metadata": null},{"id": "9388", "metadata": null},{"id": "9389", "metadata": null},{"id": "9390", "metadata": null},{"id": "9392", "metadata": null},{"id": "9393", "metadata": null},{"id": "9394", "metadata": null},{"id": "9395", "metadata": null},{"id": "9396", "metadata": null},{"id": "9397", "metadata": null},{"id": "9398", "metadata": null},{"id": "9399", "metadata": null},{"id": "9400", "metadata": null},{"id": "9401", "metadata": null},{"id": "9402", "metadata": null},{"id": "9403", "metadata": null},{"id": "9404", "metadata": null},{"id": "9405", "metadata": null},{"id": "9406", "metadata": null},{"id": "9407", "metadata": null},{"id": "9408", "metadata": null},{"id": "9409", "metadata": null},{"id": "9410", "metadata": null},{"id": "9412", "metadata": null},{"id": "9413", "metadata": null},{"id": "9414", "metadata": null},{"id": "9415", "metadata": null},{"id": "9417", "metadata": null},{"id": "9418", "metadata": null},{"id": "9419", "metadata": null},{"id": "9420", "metadata": null},{"id": "9421", "metadata": null},{"id": "9422", "metadata": null},{"id": "9423", "metadata": null},{"id": "9424", "metadata": null},{"id": "9425", "metadata": null},{"id": "9426", "metadata": null},{"id": "9427", "metadata": null},{"id": "9429", "metadata": null},{"id": "9430", "metadata": null},{"id": "9431", "metadata": null},{"id": "9432", "metadata": null},{"id": "9434", "metadata": null},{"id": "9435", "metadata": null},{"id": "9436", "metadata": null},{"id": "9437", "metadata": null},{"id": "9438", "metadata": null},{"id": "9439", "metadata": null},{"id": "9440", "metadata": null},{"id": "9441", "metadata": null},{"id": "9442", "metadata": null},{"id": "9444", "metadata": null},{"id": "9445", "metadata": null},{"id": "9446", "metadata": null},{"id": "9447", "metadata": null},{"id": "9448", "metadata": null},{"id": "9449", "metadata": null},{"id": "9450", "metadata": null},{"id": "9451", "metadata": null},{"id": "9452", "metadata": null},{"id": "9453", "metadata": null},{"id": "9455", "metadata": null},{"id": "9456", "metadata": null},{"id": "9457", "metadata": null},{"id": "9458", "metadata": null},{"id": "9459", "metadata": null},{"id": "9460", "metadata": null},{"id": "9461", "metadata": null},{"id": "9462", "metadata": null},{"id": "9463", "metadata": null},{"id": "9464", "metadata": null},{"id": "9465", "metadata": null},{"id": "9466", "metadata": null},{"id": "9467", "metadata": null},{"id": "9468", "metadata": null},{"id": "9469", "metadata": null},{"id": "9470", "metadata": null},{"id": "9471", "metadata": null},{"id": "9472", "metadata": null},{"id": "9473", "metadata": null},{"id": "9474", "metadata": null},{"id": "9475", "metadata": null},{"id": "9476", "metadata": null},{"id": "9477", "metadata": null},{"id": "9478", "metadata": null},{"id": "9479", "metadata": null},{"id": "9480", "metadata": null},{"id": "9481", "metadata": null},{"id": "9482", "metadata": null},{"id": "9483", "metadata": null},{"id": "9484", "metadata": null},{"id": "9485", "metadata": null},{"id": "9486", "metadata": null},{"id": "9487", "metadata": null},{"id": "9488", "metadata": null},{"id": "9489", "metadata": null},{"id": "9490", "metadata": null},{"id": "9492", "metadata": null},{"id": "9493", "metadata": null},{"id": "9494", "metadata": null},{"id": "9495", "metadata": null},{"id": "9496", "metadata": null},{"id": "9497", "metadata": null},{"id": "9498", "metadata": null},{"id": "9499", "metadata": null},{"id": "9500", "metadata": null},{"id": "9501", "metadata": null},{"id": "9502", "metadata": null},{"id": "9503", "metadata": null},{"id": "9504", "metadata": null},{"id": "9505", "metadata": null},{"id": "9506", "metadata": null},{"id": "9507", "metadata": null},{"id": "9508", "metadata": null},{"id": "9509", "metadata": null},{"id": "9510", "metadata": null},{"id": "9511", "metadata": null},{"id": "9513", "metadata": null},{"id": "9515", "metadata": null},{"id": "9516", "metadata": null},{"id": "9517", "metadata": null},{"id": "9519", "metadata": null},{"id": "9520", "metadata": null},{"id": "9521", "metadata": null},{"id": "9522", "metadata": null},{"id": "9524", "metadata": null},{"id": "9525", "metadata": null},{"id": "9526", "metadata": null},{"id": "9527", "metadata": null},{"id": "9528", "metadata": null},{"id": "9529", "metadata": null},{"id": "9530", "metadata": null},{"id": "9531", "metadata": null},{"id": "9532", "metadata": null},{"id": "9533", "metadata": null},{"id": "9534", "metadata": null},{"id": "9535", "metadata": null},{"id": "9536", "metadata": null},{"id": "9537", "metadata": null},{"id": "9538", "metadata": null},{"id": "9539", "metadata": null},{"id": "9540", "metadata": null},{"id": "9541", "metadata": null},{"id": "9543", "metadata": null},{"id": "9544", "metadata": null},{"id": "9546", "metadata": null},{"id": "9547", "metadata": null},{"id": "9548", "metadata": null},{"id": "9549", "metadata": null},{"id": "9550", "metadata": null},{"id": "9551", "metadata": null},{"id": "9553", "metadata": null},{"id": "9554", "metadata": null},{"id": "9555", "metadata": null},{"id": "9556", "metadata": null},{"id": "9557", "metadata": null},{"id": "9558", "metadata": null},{"id": "9559", "metadata": null},{"id": "9560", "metadata": null},{"id": "9561", "metadata": null},{"id": "9563", "metadata": null},{"id": "9564", "metadata": null},{"id": "9565", "metadata": null},{"id": "9566", "metadata": null},{"id": "9567", "metadata": null},{"id": "9568", "metadata": null},{"id": "9569", "metadata": null},{"id": "9570", "metadata": null},{"id": "9571", "metadata": null},{"id": "9572", "metadata": null},{"id": "9573", "metadata": null},{"id": "9574", "metadata": null},{"id": "9576", "metadata": null},{"id": "9577", "metadata": null},{"id": "9578", "metadata": null},{"id": "9579", "metadata": null},{"id": "9580", "metadata": null},{"id": "9581", "metadata": null},{"id": "9582", "metadata": null},{"id": "9583", "metadata": null},{"id": "9584", "metadata": null},{"id": "9585", "metadata": null},{"id": "9586", "metadata": null},{"id": "9587", "metadata": null},{"id": "9588", "metadata": null},{"id": "9589", "metadata": null},{"id": "9590", "metadata": null},{"id": "9591", "metadata": null},{"id": "9592", "metadata": null},{"id": "9593", "metadata": null},{"id": "9594", "metadata": null},{"id": "9595", "metadata": null},{"id": "9596", "metadata": null},{"id": "9597", "metadata": null},{"id": "9598", "metadata": null},{"id": "9599", "metadata": null},{"id": "9600", "metadata": null},{"id": "9601", "metadata": null},{"id": "9602", "metadata": null},{"id": "9603", "metadata": null},{"id": "9604", "metadata": null},{"id": "9605", "metadata": null},{"id": "9606", "metadata": null},{"id": "9607", "metadata": null},{"id": "9608", "metadata": null},{"id": "9609", "metadata": null},{"id": "9610", "metadata": null},{"id": "9611", "metadata": null},{"id": "9612", "metadata": null},{"id": "9613", "metadata": null},{"id": "9614", "metadata": null},{"id": "9615", "metadata": null},{"id": "9616", "metadata": null},{"id": "9617", "metadata": null},{"id": "9618", "metadata": null},{"id": "9619", "metadata": null},{"id": "9620", "metadata": null},{"id": "9621", "metadata": null},{"id": "9622", "metadata": null},{"id": "9624", "metadata": null},{"id": "9625", "metadata": null},{"id": "9626", "metadata": null},{"id": "9627", "metadata": null},{"id": "9628", "metadata": null},{"id": "9629", "metadata": null},{"id": "9630", "metadata": null},{"id": "9631", "metadata": null},{"id": "9632", "metadata": null},{"id": "9633", "metadata": null},{"id": "9634", "metadata": null},{"id": "9635", "metadata": null},{"id": "9636", "metadata": null},{"id": "9637", "metadata": null},{"id": "9638", "metadata": null},{"id": "9639", "metadata": null},{"id": "9640", "metadata": null},{"id": "9641", "metadata": null},{"id": "9642", "metadata": null},{"id": "9643", "metadata": null},{"id": "9644", "metadata": null},{"id": "9645", "metadata": null},{"id": "9646", "metadata": null},{"id": "9647", "metadata": null},{"id": "9648", "metadata": null},{"id": "9649", "metadata": null},{"id": "9651", "metadata": null},{"id": "9652", "metadata": null},{"id": "9653", "metadata": null},{"id": "9654", "metadata": null},{"id": "9655", "metadata": null},{"id": "9656", "metadata": null},{"id": "9657", "metadata": null},{"id": "9658", "metadata": null},{"id": "9659", "metadata": null},{"id": "9660", "metadata": null},{"id": "9661", "metadata": null},{"id": "9662", "metadata": null},{"id": "9664", "metadata": null},{"id": "9665", "metadata": null},{"id": "9666", "metadata": null},{"id": "9667", "metadata": null},{"id": "9668", "metadata": null},{"id": "9669", "metadata": null},{"id": "9670", "metadata": null},{"id": "9671", "metadata": null},{"id": "9672", "metadata": null},{"id": "9673", "metadata": null},{"id": "9674", "metadata": null},{"id": "9675", "metadata": null},{"id": "9676", "metadata": null},{"id": "9677", "metadata": null},{"id": "9678", "metadata": null},{"id": "9680", "metadata": null},{"id": "9681", "metadata": null},{"id": "9682", "metadata": null},{"id": "9683", "metadata": null},{"id": "9684", "metadata": null},{"id": "9685", "metadata": null},{"id": "9686", "metadata": null},{"id": "9687", "metadata": null},{"id": "9688", "metadata": null},{"id": "9689", "metadata": null},{"id": "9690", "metadata": null},{"id": "9692", "metadata": null},{"id": "9693", "metadata": null},{"id": "9694", "metadata": null},{"id": "9695", "metadata": null},{"id": "9697", "metadata": null},{"id": "9698", "metadata": null},{"id": "9699", "metadata": null},{"id": "9701", "metadata": null},{"id": "9702", "metadata": null},{"id": "9703", "metadata": null},{"id": "9704", "metadata": null},{"id": "9705", "metadata": null},{"id": "9706", "metadata": null},{"id": "9707", "metadata": null},{"id": "9708", "metadata": null},{"id": "9709", "metadata": null},{"id": "9710", "metadata": null},{"id": "9711", "metadata": null},{"id": "9712", "metadata": null},{"id": "9713", "metadata": null},{"id": "9714", "metadata": null},{"id": "9715", "metadata": null},{"id": "9716", "metadata": null},{"id": "9717", "metadata": null},{"id": "9718", "metadata": null},{"id": "9719", "metadata": null},{"id": "9720", "metadata": null},{"id": "9721", "metadata": null},{"id": "9722", "metadata": null},{"id": "9723", "metadata": null},{"id": "9724", "metadata": null},{"id": "9725", "metadata": null},{"id": "9726", "metadata": null},{"id": "9727", "metadata": null},{"id": "9730", "metadata": null},{"id": "9731", "metadata": null},{"id": "9732", "metadata": null},{"id": "9733", "metadata": null},{"id": "9734", "metadata": null},{"id": "9735", "metadata": null},{"id": "9736", "metadata": null},{"id": "9737", "metadata": null},{"id": "9739", "metadata": null},{"id": "9740", "metadata": null},{"id": "9741", "metadata": null},{"id": "9742", "metadata": null},{"id": "9743", "metadata": null},{"id": "9744", "metadata": null},{"id": "9745", "metadata": null},{"id": "9746", "metadata": null},{"id": "9747", "metadata": null},{"id": "9748", "metadata": null},{"id": "9749", "metadata": null},{"id": "9750", "metadata": null},{"id": "9751", "metadata": null},{"id": "9752", "metadata": null},{"id": "9753", "metadata": null},{"id": "9754", "metadata": null},{"id": "9755", "metadata": null},{"id": "9756", "metadata": null},{"id": "9757", "metadata": null},{"id": "9758", "metadata": null},{"id": "9759", "metadata": null},{"id": "9760", "metadata": null},{"id": "9761", "metadata": null},{"id": "9762", "metadata": null},{"id": "9763", "metadata": null},{"id": "9764", "metadata": null},{"id": "9765", "metadata": null},{"id": "9766", "metadata": null},{"id": "9767", "metadata": null},{"id": "9768", "metadata": null},{"id": "9769", "metadata": null},{"id": "9770", "metadata": null},{"id": "9771", "metadata": null},{"id": "9772", "metadata": null},{"id": "9773", "metadata": null},{"id": "9774", "metadata": null},{"id": "9775", "metadata": null},{"id": "9776", "metadata": null},{"id": "9777", "metadata": null},{"id": "9778", "metadata": null},{"id": "9779", "metadata": null},{"id": "9780", "metadata": null},{"id": "9781", "metadata": null},{"id": "9782", "metadata": null},{"id": "9783", "metadata": null},{"id": "9784", "metadata": null},{"id": "9786", "metadata": null},{"id": "9787", "metadata": null},{"id": "9788", "metadata": null},{"id": "9789", "metadata": null},{"id": "9790", "metadata": null},{"id": "9791", "metadata": null},{"id": "9792", "metadata": null},{"id": "9793", "metadata": null},{"id": "9794", "metadata": null},{"id": "9795", "metadata": null},{"id": "9796", "metadata": null},{"id": "9797", "metadata": null},{"id": "9799", "metadata": null},{"id": "9800", "metadata": null},{"id": "9801", "metadata": null},{"id": "9802", "metadata": null},{"id": "9804", "metadata": null},{"id": "9805", "metadata": null},{"id": "9806", "metadata": null},{"id": "9807", "metadata": null},{"id": "9808", "metadata": null},{"id": "9810", "metadata": null},{"id": "9811", "metadata": null},{"id": "9812", "metadata": null},{"id": "9813", "metadata": null},{"id": "9814", "metadata": null},{"id": "9815", "metadata": null},{"id": "9816", "metadata": null},{"id": "9817", "metadata": null},{"id": "9819", "metadata": null},{"id": "9820", "metadata": null},{"id": "9821", "metadata": null},{"id": "9822", "metadata": null},{"id": "9823", "metadata": null},{"id": "9824", "metadata": null},{"id": "9825", "metadata": null},{"id": "9826", "metadata": null},{"id": "9827", "metadata": null},{"id": "9828", "metadata": null},{"id": "9829", "metadata": null},{"id": "9830", "metadata": null},{"id": "9831", "metadata": null},{"id": "9832", "metadata": null},{"id": "9833", "metadata": null},{"id": "9834", "metadata": null},{"id": "9835", "metadata": null},{"id": "9836", "metadata": null},{"id": "9837", "metadata": null},{"id": "9838", "metadata": null},{"id": "9839", "metadata": null},{"id": "9840", "metadata": null},{"id": "9841", "metadata": null},{"id": "9842", "metadata": null},{"id": "9843", "metadata": null},{"id": "9844", "metadata": null},{"id": "9845", "metadata": null},{"id": "9846", "metadata": null},{"id": "9847", "metadata": null},{"id": "9849", "metadata": null},{"id": "9850", "metadata": null},{"id": "9852", "metadata": null},{"id": "9853", "metadata": null},{"id": "9854", "metadata": null},{"id": "9855", "metadata": null},{"id": "9856", "metadata": null},{"id": "9857", "metadata": null},{"id": "9858", "metadata": null},{"id": "9859", "metadata": null},{"id": "9860", "metadata": null},{"id": "9861", "metadata": null},{"id": "9862", "metadata": null},{"id": "9863", "metadata": null},{"id": "9864", "metadata": null},{"id": "9865", "metadata": null},{"id": "9866", "metadata": null},{"id": "9867", "metadata": null},{"id": "9868", "metadata": null},{"id": "9869", "metadata": null},{"id": "9870", "metadata": null},{"id": "9871", "metadata": null},{"id": "9872", "metadata": null},{"id": "9873", "metadata": null},{"id": "9874", "metadata": null},{"id": "9875", "metadata": null},{"id": "9876", "metadata": null},{"id": "9877", "metadata": null},{"id": "9878", "metadata": null},{"id": "9879", "metadata": null},{"id": "9880", "metadata": null},{"id": "9881", "metadata": null},{"id": "9882", "metadata": null},{"id": "9883", "metadata": null},{"id": "9884", "metadata": null},{"id": "9885", "metadata": null},{"id": "9886", "metadata": null},{"id": "9887", "metadata": null},{"id": "9888", "metadata": null},{"id": "9889", "metadata": null},{"id": "9890", "metadata": null},{"id": "9891", "metadata": null},{"id": "9892", "metadata": null},{"id": "9893", "metadata": null},{"id": "9894", "metadata": null},{"id": "9895", "metadata": null},{"id": "9897", "metadata": null},{"id": "9898", "metadata": null},{"id": "9899", "metadata": null},{"id": "9900", "metadata": null},{"id": "9901", "metadata": null},{"id": "9902", "metadata": null},{"id": "9903", "metadata": null},{"id": "9904", "metadata": null},{"id": "9905", "metadata": null},{"id": "9906", "metadata": null},{"id": "9907", "metadata": null},{"id": "9908", "metadata": null},{"id": "9909", "metadata": null},{"id": "9910", "metadata": null},{"id": "9911", "metadata": null},{"id": "9912", "metadata": null},{"id": "9913", "metadata": null},{"id": "9914", "metadata": null},{"id": "9915", "metadata": null},{"id": "9916", "metadata": null},{"id": "9917", "metadata": null},{"id": "9918", "metadata": null},{"id": "9919", "metadata": null},{"id": "9920", "metadata": null},{"id": "9922", "metadata": null},{"id": "9924", "metadata": null},{"id": "9925", "metadata": null},{"id": "9926", "metadata": null},{"id": "9927", "metadata": null},{"id": "9928", "metadata": null},{"id": "9929", "metadata": null},{"id": "9930", "metadata": null},{"id": "9931", "metadata": null},{"id": "9932", "metadata": null},{"id": "9933", "metadata": null},{"id": "9934", "metadata": null},{"id": "9935", "metadata": null},{"id": "9936", "metadata": null},{"id": "9937", "metadata": null},{"id": "9938", "metadata": null},{"id": "9939", "metadata": null},{"id": "9940", "metadata": null},{"id": "9941", "metadata": null},{"id": "9942", "metadata": null},{"id": "9943", "metadata": null},{"id": "9945", "metadata": null},{"id": "9946", "metadata": null},{"id": "9947", "metadata": null},{"id": "9948", "metadata": null},{"id": "9949", "metadata": null},{"id": "9950", "metadata": null},{"id": "9951", "metadata": null},{"id": "9952", "metadata": null},{"id": "9953", "metadata": null},{"id": "9954", "metadata": null},{"id": "9955", "metadata": null},{"id": "9956", "metadata": null},{"id": "9957", "metadata": null},{"id": "9958", "metadata": null},{"id": "9959", "metadata": null},{"id": "9960", "metadata": null},{"id": "9961", "metadata": null},{"id": "9962", "metadata": null},{"id": "9963", "metadata": null},{"id": "9964", "metadata": null},{"id": "9965", "metadata": null},{"id": "9966", "metadata": null},{"id": "9967", "metadata": null},{"id": "9968", "metadata": null},{"id": "9969", "metadata": null},{"id": "9970", "metadata": null},{"id": "9971", "metadata": null},{"id": "9972", "metadata": null},{"id": "9973", "metadata": null},{"id": "9974", "metadata": null},{"id": "9975", "metadata": null},{"id": "9976", "metadata": null},{"id": "9977", "metadata": null},{"id": "9978", "metadata": null},{"id": "9979", "metadata": null},{"id": "9980", "metadata": null},{"id": "9981", "metadata": null},{"id": "9982", "metadata": null},{"id": "9983", "metadata": null},{"id": "9984", "metadata": null},{"id": "9985", "metadata": null},{"id": "9986", "metadata": null},{"id": "9987", "metadata": null},{"id": "9988", "metadata": null},{"id": "9989", "metadata": null},{"id": "9990", "metadata": null},{"id": "9991", "metadata": null},{"id": "9992", "metadata": null},{"id": "9993", "metadata": null},{"id": "9994", "metadata": null},{"id": "9995", "metadata": null},{"id": "9996", "metadata": null},{"id": "9998", "metadata": null},{"id": "9999", "metadata": null},{"id": "10000", "metadata": null},{"id": "10001", "metadata": null},{"id": "10002", "metadata": null},{"id": "10003", "metadata": null},{"id": "10004", "metadata": null},{"id": "10005", "metadata": null},{"id": "10006", "metadata": null},{"id": "10007", "metadata": null},{"id": "10008", "metadata": null},{"id": "10009", "metadata": null},{"id": "10010", "metadata": null},{"id": "10011", "metadata": null},{"id": "10013", "metadata": null},{"id": "10014", "metadata": null},{"id": "10015", "metadata": null},{"id": "10017", "metadata": null},{"id": "10018", "metadata": null},{"id": "10019", "metadata": null},{"id": "10020", "metadata": null},{"id": "10021", "metadata": null},{"id": "10022", "metadata": null},{"id": "10023", "metadata": null},{"id": "10024", "metadata": null},{"id": "10025", "metadata": null},{"id": "10026", "metadata": null},{"id": "10027", "metadata": null},{"id": "10028", "metadata": null},{"id": "10030", "metadata": null},{"id": "10031", "metadata": null},{"id": "10032", "metadata": null},{"id": "10033", "metadata": null},{"id": "10034", "metadata": null},{"id": "10035", "metadata": null},{"id": "10036", "metadata": null},{"id": "10037", "metadata": null},{"id": "10038", "metadata": null},{"id": "10039", "metadata": null},{"id": "10040", "metadata": null},{"id": "10041", "metadata": null},{"id": "10042", "metadata": null},{"id": "10043", "metadata": null},{"id": "10044", "metadata": null},{"id": "10045", "metadata": null},{"id": "10046", "metadata": null},{"id": "10047", "metadata": null},{"id": "10048", "metadata": null},{"id": "10049", "metadata": null},{"id": "10050", "metadata": null},{"id": "10052", "metadata": null},{"id": "10053", "metadata": null},{"id": "10054", "metadata": null},{"id": "10055", "metadata": null},{"id": "10056", "metadata": null},{"id": "10057", "metadata": null},{"id": "10058", "metadata": null},{"id": "10059", "metadata": null},{"id": "10060", "metadata": null},{"id": "10061", "metadata": null},{"id": "10062", "metadata": null},{"id": "10063", "metadata": null},{"id": "10064", "metadata": null},{"id": "10066", "metadata": null},{"id": "10067", "metadata": null},{"id": "10068", "metadata": null},{"id": "10069", "metadata": null},{"id": "10071", "metadata": null},{"id": "10072", "metadata": null},{"id": "10073", "metadata": null},{"id": "10074", "metadata": null},{"id": "10075", "metadata": null},{"id": "10076", "metadata": null},{"id": "10077", "metadata": null},{"id": "10078", "metadata": null},{"id": "10079", "metadata": null},{"id": "10080", "metadata": null},{"id": "10081", "metadata": null},{"id": "10082", "metadata": null},{"id": "10084", "metadata": null},{"id": "10085", "metadata": null},{"id": "10086", "metadata": null},{"id": "10088", "metadata": null},{"id": "10089", "metadata": null},{"id": "10090", "metadata": null},{"id": "10091", "metadata": null},{"id": "10092", "metadata": null},{"id": "10093", "metadata": null},{"id": "10094", "metadata": null},{"id": "10095", "metadata": null},{"id": "10096", "metadata": null},{"id": "10097", "metadata": null},{"id": "10099", "metadata": null},{"id": "10100", "metadata": null},{"id": "10101", "metadata": null},{"id": "10102", "metadata": null},{"id": "10103", "metadata": null},{"id": "10104", "metadata": null},{"id": "10105", "metadata": null},{"id": "10106", "metadata": null},{"id": "10107", "metadata": null},{"id": "10108", "metadata": null},{"id": "10109", "metadata": null},{"id": "10110", "metadata": null},{"id": "10111", "metadata": null},{"id": "10112", "metadata": null},{"id": "10113", "metadata": null},{"id": "10114", "metadata": null},{"id": "10115", "metadata": null},{"id": "10116", "metadata": null},{"id": "10117", "metadata": null},{"id": "10118", "metadata": null},{"id": "10119", "metadata": null},{"id": "10120", "metadata": null},{"id": "10121", "metadata": null},{"id": "10122", "metadata": null},{"id": "10123", "metadata": null},{"id": "10124", "metadata": null},{"id": "10125", "metadata": null},{"id": "10126", "metadata": null},{"id": "10127", "metadata": null},{"id": "10128", "metadata": null},{"id": "10129", "metadata": null},{"id": "10130", "metadata": null},{"id": "10131", "metadata": null},{"id": "10132", "metadata": null},{"id": "10133", "metadata": null},{"id": "10134", "metadata": null},{"id": "10135", "metadata": null},{"id": "10136", "metadata": null},{"id": "10138", "metadata": null},{"id": "10139", "metadata": null},{"id": "10140", "metadata": null},{"id": "10141", "metadata": null},{"id": "10142", "metadata": null},{"id": "10143", "metadata": null},{"id": "10144", "metadata": null},{"id": "10145", "metadata": null},{"id": "10146", "metadata": null},{"id": "10147", "metadata": null},{"id": "10148", "metadata": null},{"id": "10150", "metadata": null},{"id": "10151", "metadata": null},{"id": "10152", "metadata": null},{"id": "10153", "metadata": null},{"id": "10154", "metadata": null},{"id": "10155", "metadata": null},{"id": "10156", "metadata": null},{"id": "10157", "metadata": null},{"id": "10158", "metadata": null},{"id": "10159", "metadata": null},{"id": "10160", "metadata": null},{"id": "10161", "metadata": null},{"id": "10162", "metadata": null},{"id": "10163", "metadata": null},{"id": "10164", "metadata": null},{"id": "10165", "metadata": null},{"id": "10166", "metadata": null},{"id": "10167", "metadata": null},{"id": "10168", "metadata": null},{"id": "10169", "metadata": null},{"id": "10170", "metadata": null},{"id": "10171", "metadata": null},{"id": "10172", "metadata": null},{"id": "10173", "metadata": null},{"id": "10174", "metadata": null},{"id": "10175", "metadata": null},{"id": "10176", "metadata": null},{"id": "10177", "metadata": null},{"id": "10178", "metadata": null},{"id": "10179", "metadata": null},{"id": "10180", "metadata": null},{"id": "10181", "metadata": null},{"id": "10182", "metadata": null},{"id": "10183", "metadata": null},{"id": "10184", "metadata": null},{"id": "10185", "metadata": null},{"id": "10186", "metadata": null},{"id": "10187", "metadata": null},{"id": "10189", "metadata": null},{"id": "10190", "metadata": null},{"id": "10191", "metadata": null},{"id": "10192", "metadata": null},{"id": "10193", "metadata": null},{"id": "10194", "metadata": null},{"id": "10195", "metadata": null},{"id": "10196", "metadata": null},{"id": "10198", "metadata": null},{"id": "10199", "metadata": null},{"id": "10200", "metadata": null},{"id": "10201", "metadata": null},{"id": "10202", "metadata": null},{"id": "10203", "metadata": null},{"id": "10204", "metadata": null},{"id": "10205", "metadata": null},{"id": "10206", "metadata": null},{"id": "10207", "metadata": null},{"id": "10208", "metadata": null},{"id": "10209", "metadata": null},{"id": "10210", "metadata": null},{"id": "10211", "metadata": null},{"id": "10212", "metadata": null},{"id": "10213", "metadata": null},{"id": "10214", "metadata": null},{"id": "10215", "metadata": null},{"id": "10216", "metadata": null},{"id": "10217", "metadata": null},{"id": "10218", "metadata": null},{"id": "10219", "metadata": null},{"id": "10220", "metadata": null},{"id": "10221", "metadata": null},{"id": "10222", "metadata": null},{"id": "10223", "metadata": null},{"id": "10224", "metadata": null},{"id": "10225", "metadata": null},{"id": "10226", "metadata": null},{"id": "10227", "metadata": null},{"id": "10228", "metadata": null},{"id": "10229", "metadata": null},{"id": "10232", "metadata": null},{"id": "10234", "metadata": null},{"id": "10235", "metadata": null},{"id": "10237", "metadata": null},{"id": "10238", "metadata": null},{"id": "10239", "metadata": null},{"id": "10240", "metadata": null},{"id": "10241", "metadata": null},{"id": "10242", "metadata": null},{"id": "10243", "metadata": null},{"id": "10244", "metadata": null},{"id": "10245", "metadata": null},{"id": "10246", "metadata": null},{"id": "10247", "metadata": null},{"id": "10248", "metadata": null},{"id": "10249", "metadata": null},{"id": "10250", "metadata": null},{"id": "10252", "metadata": null},{"id": "10253", "metadata": null},{"id": "10254", "metadata": null},{"id": "10255", "metadata": null},{"id": "10256", "metadata": null},{"id": "10257", "metadata": null},{"id": "10258", "metadata": null},{"id": "10259", "metadata": null},{"id": "10260", "metadata": null},{"id": "10261", "metadata": null},{"id": "10262", "metadata": null},{"id": "10263", "metadata": null},{"id": "10264", "metadata": null},{"id": "10265", "metadata": null},{"id": "10267", "metadata": null},{"id": "10268", "metadata": null},{"id": "10269", "metadata": null},{"id": "10270", "metadata": null},{"id": "10271", "metadata": null},{"id": "10272", "metadata": null},{"id": "10273", "metadata": null},{"id": "10274", "metadata": null},{"id": "10275", "metadata": null},{"id": "10276", "metadata": null},{"id": "10277", "metadata": null},{"id": "10278", "metadata": null},{"id": "10279", "metadata": null},{"id": "10280", "metadata": null},{"id": "10281", "metadata": null},{"id": "10282", "metadata": null},{"id": "10283", "metadata": null},{"id": "10285", "metadata": null},{"id": "10286", "metadata": null},{"id": "10287", "metadata": null},{"id": "10288", "metadata": null},{"id": "10289", "metadata": null},{"id": "10290", "metadata": null},{"id": "10291", "metadata": null},{"id": "10292", "metadata": null},{"id": "10293", "metadata": null},{"id": "10294", "metadata": null},{"id": "10295", "metadata": null},{"id": "10296", "metadata": null},{"id": "10297", "metadata": null},{"id": "10298", "metadata": null},{"id": "10300", "metadata": null},{"id": "10302", "metadata": null},{"id": "10303", "metadata": null},{"id": "10304", "metadata": null},{"id": "10305", "metadata": null},{"id": "10306", "metadata": null},{"id": "10307", "metadata": null},{"id": "10308", "metadata": null},{"id": "10309", "metadata": null},{"id": "10310", "metadata": null},{"id": "10312", "metadata": null},{"id": "10313", "metadata": null},{"id": "10314", "metadata": null},{"id": "10315", "metadata": null},{"id": "10316", "metadata": null},{"id": "10317", "metadata": null},{"id": "10318", "metadata": null},{"id": "10319", "metadata": null},{"id": "10320", "metadata": null},{"id": "10321", "metadata": null},{"id": "10322", "metadata": null},{"id": "10323", "metadata": null},{"id": "10324", "metadata": null},{"id": "10325", "metadata": null},{"id": "10326", "metadata": null},{"id": "10327", "metadata": null},{"id": "10328", "metadata": null},{"id": "10329", "metadata": null},{"id": "10330", "metadata": null},{"id": "10331", "metadata": null},{"id": "10332", "metadata": null},{"id": "10333", "metadata": null},{"id": "10334", "metadata": null},{"id": "10335", "metadata": null},{"id": "10336", "metadata": null},{"id": "10337", "metadata": null},{"id": "10338", "metadata": null},{"id": "10339", "metadata": null},{"id": "10340", "metadata": null},{"id": "10341", "metadata": null},{"id": "10342", "metadata": null},{"id": "10343", "metadata": null},{"id": "10344", "metadata": null},{"id": "10345", "metadata": null},{"id": "10346", "metadata": null},{"id": "10347", "metadata": null},{"id": "10348", "metadata": null},{"id": "10350", "metadata": null},{"id": "10351", "metadata": null},{"id": "10352", "metadata": null},{"id": "10353", "metadata": null},{"id": "10355", "metadata": null},{"id": "10356", "metadata": null},{"id": "10357", "metadata": null},{"id": "10358", "metadata": null},{"id": "10359", "metadata": null},{"id": "10360", "metadata": null},{"id": "10361", "metadata": null},{"id": "10362", "metadata": null},{"id": "10363", "metadata": null},{"id": "10364", "metadata": null},{"id": "10365", "metadata": null},{"id": "10366", "metadata": null},{"id": "10367", "metadata": null},{"id": "10369", "metadata": null},{"id": "10370", "metadata": null},{"id": "10371", "metadata": null},{"id": "10372", "metadata": null},{"id": "10373", "metadata": null},{"id": "10374", "metadata": null},{"id": "10375", "metadata": null},{"id": "10376", "metadata": null},{"id": "10377", "metadata": null},{"id": "10378", "metadata": null},{"id": "10380", "metadata": null},{"id": "10382", "metadata": null},{"id": "10383", "metadata": null},{"id": "10385", "metadata": null},{"id": "10386", "metadata": null},{"id": "10387", "metadata": null},{"id": "10388", "metadata": null},{"id": "10389", "metadata": null},{"id": "10390", "metadata": null},{"id": "10391", "metadata": null},{"id": "10392", "metadata": null},{"id": "10393", "metadata": null},{"id": "10394", "metadata": null},{"id": "10395", "metadata": null},{"id": "10396", "metadata": null},{"id": "10397", "metadata": null},{"id": "10398", "metadata": null},{"id": "10399", "metadata": null},{"id": "10400", "metadata": null},{"id": "10401", "metadata": null},{"id": "10402", "metadata": null},{"id": "10403", "metadata": null},{"id": "10404", "metadata": null},{"id": "10405", "metadata": null},{"id": "10406", "metadata": null},{"id": "10407", "metadata": null},{"id": "10408", "metadata": null},{"id": "10409", "metadata": null},{"id": "10410", "metadata": null},{"id": "10411", "metadata": null},{"id": "10412", "metadata": null},{"id": "10413", "metadata": null},{"id": "10414", "metadata": null},{"id": "10415", "metadata": null},{"id": "10417", "metadata": null},{"id": "10418", "metadata": null},{"id": "10419", "metadata": null},{"id": "10421", "metadata": null},{"id": "10422", "metadata": null},{"id": "10423", "metadata": null},{"id": "10424", "metadata": null},{"id": "10425", "metadata": null},{"id": "10426", "metadata": null},{"id": "10427", "metadata": null},{"id": "10428", "metadata": null},{"id": "10429", "metadata": null},{"id": "10430", "metadata": null},{"id": "10431", "metadata": null},{"id": "10432", "metadata": null},{"id": "10433", "metadata": null},{"id": "10434", "metadata": null},{"id": "10435", "metadata": null},{"id": "10436", "metadata": null},{"id": "10437", "metadata": null},{"id": "10438", "metadata": null},{"id": "10439", "metadata": null},{"id": "10440", "metadata": null},{"id": "10441", "metadata": null},{"id": "10442", "metadata": null},{"id": "10443", "metadata": null},{"id": "10444", "metadata": null},{"id": "10446", "metadata": null},{"id": "10447", "metadata": null},{"id": "10448", "metadata": null},{"id": "10449", "metadata": null},{"id": "10450", "metadata": null},{"id": "10451", "metadata": null},{"id": "10453", "metadata": null},{"id": "10454", "metadata": null},{"id": "10455", "metadata": null},{"id": "10456", "metadata": null},{"id": "10457", "metadata": null},{"id": "10458", "metadata": null},{"id": "10460", "metadata": null},{"id": "10461", "metadata": null},{"id": "10462", "metadata": null},{"id": "10463", "metadata": null},{"id": "10464", "metadata": null},{"id": "10465", "metadata": null},{"id": "10466", "metadata": null},{"id": "10467", "metadata": null},{"id": "10468", "metadata": null},{"id": "10469", "metadata": null},{"id": "10470", "metadata": null},{"id": "10471", "metadata": null},{"id": "10472", "metadata": null},{"id": "10473", "metadata": null},{"id": "10474", "metadata": null},{"id": "10475", "metadata": null},{"id": "10476", "metadata": null},{"id": "10477", "metadata": null},{"id": "10478", "metadata": null},{"id": "10480", "metadata": null},{"id": "10481", "metadata": null},{"id": "10482", "metadata": null},{"id": "10483", "metadata": null},{"id": "10484", "metadata": null},{"id": "10485", "metadata": null},{"id": "10486", "metadata": null},{"id": "10487", "metadata": null},{"id": "10488", "metadata": null},{"id": "10489", "metadata": null},{"id": "10490", "metadata": null},{"id": "10491", "metadata": null},{"id": "10492", "metadata": null},{"id": "10493", "metadata": null},{"id": "10495", "metadata": null},{"id": "10496", "metadata": null},{"id": "10497", "metadata": null},{"id": "10498", "metadata": null},{"id": "10499", "metadata": null},{"id": "10500", "metadata": null},{"id": "10501", "metadata": null},{"id": "10502", "metadata": null},{"id": "10503", "metadata": null},{"id": "10504", "metadata": null},{"id": "10505", "metadata": null},{"id": "10506", "metadata": null},{"id": "10507", "metadata": null},{"id": "10508", "metadata": null},{"id": "10509", "metadata": null},{"id": "10510", "metadata": null},{"id": "10511", "metadata": null},{"id": "10512", "metadata": null},{"id": "10513", "metadata": null},{"id": "10514", "metadata": null},{"id": "10515", "metadata": null},{"id": "10516", "metadata": null},{"id": "10517", "metadata": null},{"id": "10518", "metadata": null},{"id": "10519", "metadata": null},{"id": "10520", "metadata": null},{"id": "10521", "metadata": null},{"id": "10522", "metadata": null},{"id": "10523", "metadata": null},{"id": "10524", "metadata": null},{"id": "10525", "metadata": null},{"id": "10526", "metadata": null},{"id": "10527", "metadata": null},{"id": "10528", "metadata": null},{"id": "10529", "metadata": null},{"id": "10530", "metadata": null},{"id": "10531", "metadata": null},{"id": "10532", "metadata": null},{"id": "10533", "metadata": null},{"id": "10534", "metadata": null},{"id": "10535", "metadata": null},{"id": "10536", "metadata": null},{"id": "10537", "metadata": null},{"id": "10538", "metadata": null},{"id": "10539", "metadata": null},{"id": "10540", "metadata": null},{"id": "10541", "metadata": null},{"id": "10542", "metadata": null},{"id": "10543", "metadata": null},{"id": "10544", "metadata": null},{"id": "10545", "metadata": null},{"id": "10546", "metadata": null},{"id": "10547", "metadata": null},{"id": "10549", "metadata": null},{"id": "10550", "metadata": null},{"id": "10551", "metadata": null},{"id": "10552", "metadata": null},{"id": "10553", "metadata": null},{"id": "10554", "metadata": null},{"id": "10555", "metadata": null},{"id": "10556", "metadata": null},{"id": "10557", "metadata": null},{"id": "10558", "metadata": null},{"id": "10559", "metadata": null},{"id": "10560", "metadata": null},{"id": "10561", "metadata": null},{"id": "10562", "metadata": null},{"id": "10563", "metadata": null},{"id": "10565", "metadata": null},{"id": "10566", "metadata": null},{"id": "10567", "metadata": null},{"id": "10568", "metadata": null},{"id": "10569", "metadata": null},{"id": "10570", "metadata": null},{"id": "10571", "metadata": null},{"id": "10572", "metadata": null},{"id": "10573", "metadata": null},{"id": "10574", "metadata": null},{"id": "10575", "metadata": null},{"id": "10576", "metadata": null},{"id": "10577", "metadata": null},{"id": "10578", "metadata": null},{"id": "10579", "metadata": null},{"id": "10580", "metadata": null},{"id": "10581", "metadata": null},{"id": "10582", "metadata": null},{"id": "10583", "metadata": null},{"id": "10584", "metadata": null},{"id": "10585", "metadata": null},{"id": "10586", "metadata": null},{"id": "10587", "metadata": null},{"id": "10588", "metadata": null},{"id": "10589", "metadata": null},{"id": "10590", "metadata": null},{"id": "10591", "metadata": null},{"id": "10593", "metadata": null},{"id": "10594", "metadata": null},{"id": "10595", "metadata": null},{"id": "10596", "metadata": null},{"id": "10597", "metadata": null},{"id": "10598", "metadata": null},{"id": "10599", "metadata": null},{"id": "10600", "metadata": null},{"id": "10602", "metadata": null},{"id": "10603", "metadata": null},{"id": "10604", "metadata": null},{"id": "10605", "metadata": null},{"id": "10606", "metadata": null},{"id": "10607", "metadata": null},{"id": "10608", "metadata": null},{"id": "10609", "metadata": null},{"id": "10610", "metadata": null},{"id": "10611", "metadata": null},{"id": "10612", "metadata": null},{"id": "10613", "metadata": null},{"id": "10614", "metadata": null},{"id": "10615", "metadata": null},{"id": "10616", "metadata": null},{"id": "10617", "metadata": null},{"id": "10618", "metadata": null},{"id": "10619", "metadata": null},{"id": "10620", "metadata": null},{"id": "10622", "metadata": null},{"id": "10623", "metadata": null},{"id": "10624", "metadata": null},{"id": "10625", "metadata": null},{"id": "10626", "metadata": null},{"id": "10627", "metadata": null},{"id": "10628", "metadata": null},{"id": "10629", "metadata": null},{"id": "10630", "metadata": null},{"id": "10631", "metadata": null},{"id": "10632", "metadata": null},{"id": "10633", "metadata": null},{"id": "10634", "metadata": null},{"id": "10635", "metadata": null},{"id": "10636", "metadata": null},{"id": "10637", "metadata": null},{"id": "10638", "metadata": null},{"id": "10639", "metadata": null},{"id": "10640", "metadata": null},{"id": "10641", "metadata": null},{"id": "10642", "metadata": null},{"id": "10643", "metadata": null},{"id": "10644", "metadata": null},{"id": "10645", "metadata": null},{"id": "10646", "metadata": null},{"id": "10647", "metadata": null},{"id": "10648", "metadata": null},{"id": "10649", "metadata": null},{"id": "10650", "metadata": null},{"id": "10651", "metadata": null},{"id": "10652", "metadata": null},{"id": "10654", "metadata": null},{"id": "10655", "metadata": null},{"id": "10656", "metadata": null},{"id": "10657", "metadata": null},{"id": "10658", "metadata": null},{"id": "10659", "metadata": null},{"id": "10660", "metadata": null},{"id": "10661", "metadata": null},{"id": "10662", "metadata": null},{"id": "10663", "metadata": null},{"id": "10664", "metadata": null},{"id": "10665", "metadata": null},{"id": "10666", "metadata": null},{"id": "10667", "metadata": null},{"id": "10668", "metadata": null},{"id": "10669", "metadata": null},{"id": "10670", "metadata": null},{"id": "10671", "metadata": null},{"id": "10672", "metadata": null},{"id": "10673", "metadata": null},{"id": "10674", "metadata": null},{"id": "10675", "metadata": null},{"id": "10676", "metadata": null},{"id": "10677", "metadata": null},{"id": "10678", "metadata": null},{"id": "10679", "metadata": null},{"id": "10680", "metadata": null},{"id": "10681", "metadata": null},{"id": "10682", "metadata": null},{"id": "10683", "metadata": null},{"id": "10684", "metadata": null},{"id": "10685", "metadata": null},{"id": "10686", "metadata": null},{"id": "10687", "metadata": null},{"id": "10688", "metadata": null},{"id": "10689", "metadata": null},{"id": "10690", "metadata": null},{"id": "10691", "metadata": null},{"id": "10692", "metadata": null},{"id": "10693", "metadata": null},{"id": "10694", "metadata": null},{"id": "10695", "metadata": null},{"id": "10696", "metadata": null},{"id": "10698", "metadata": null},{"id": "10699", "metadata": null},{"id": "10700", "metadata": null},{"id": "10701", "metadata": null},{"id": "10702", "metadata": null},{"id": "10704", "metadata": null},{"id": "10705", "metadata": null},{"id": "10706", "metadata": null},{"id": "10707", "metadata": null},{"id": "10709", "metadata": null},{"id": "10710", "metadata": null},{"id": "10711", "metadata": null},{"id": "10712", "metadata": null},{"id": "10714", "metadata": null},{"id": "10715", "metadata": null},{"id": "10716", "metadata": null},{"id": "10717", "metadata": null},{"id": "10718", "metadata": null},{"id": "10719", "metadata": null},{"id": "10720", "metadata": null},{"id": "10721", "metadata": null},{"id": "10722", "metadata": null},{"id": "10723", "metadata": null},{"id": "10724", "metadata": null},{"id": "10725", "metadata": null},{"id": "10726", "metadata": null},{"id": "10727", "metadata": null},{"id": "10728", "metadata": null},{"id": "10729", "metadata": null},{"id": "10730", "metadata": null},{"id": "10731", "metadata": null},{"id": "10732", "metadata": null},{"id": "10733", "metadata": null},{"id": "10734", "metadata": null},{"id": "10735", "metadata": null},{"id": "10736", "metadata": null},{"id": "10737", "metadata": null},{"id": "10738", "metadata": null},{"id": "10739", "metadata": null},{"id": "10740", "metadata": null},{"id": "10741", "metadata": null},{"id": "10743", "metadata": null},{"id": "10744", "metadata": null},{"id": "10745", "metadata": null},{"id": "10746", "metadata": null},{"id": "10747", "metadata": null},{"id": "10748", "metadata": null},{"id": "10749", "metadata": null},{"id": "10750", "metadata": null},{"id": "10751", "metadata": null},{"id": "10752", "metadata": null},{"id": "10753", "metadata": null},{"id": "10754", "metadata": null},{"id": "10755", "metadata": null},{"id": "10756", "metadata": null},{"id": "10757", "metadata": null},{"id": "10758", "metadata": null},{"id": "10759", "metadata": null},{"id": "10760", "metadata": null},{"id": "10761", "metadata": null},{"id": "10762", "metadata": null},{"id": "10763", "metadata": null},{"id": "10764", "metadata": null},{"id": "10765", "metadata": null},{"id": "10766", "metadata": null},{"id": "10767", "metadata": null},{"id": "10768", "metadata": null},{"id": "10769", "metadata": null},{"id": "10770", "metadata": null},{"id": "10771", "metadata": null},{"id": "10772", "metadata": null},{"id": "10773", "metadata": null},{"id": "10776", "metadata": null},{"id": "10777", "metadata": null},{"id": "10778", "metadata": null},{"id": "10779", "metadata": null},{"id": "10780", "metadata": null},{"id": "10781", "metadata": null},{"id": "10782", "metadata": null},{"id": "10783", "metadata": null},{"id": "10784", "metadata": null},{"id": "10785", "metadata": null},{"id": "10786", "metadata": null},{"id": "10787", "metadata": null},{"id": "10788", "metadata": null},{"id": "10789", "metadata": null},{"id": "10790", "metadata": null},{"id": "10791", "metadata": null},{"id": "10792", "metadata": null},{"id": "10793", "metadata": null},{"id": "10794", "metadata": null},{"id": "10795", "metadata": null},{"id": "10796", "metadata": null},{"id": "10797", "metadata": null},{"id": "10798", "metadata": null},{"id": "10799", "metadata": null},{"id": "10800", "metadata": null},{"id": "10801", "metadata": null},{"id": "10802", "metadata": null},{"id": "10803", "metadata": null},{"id": "10804", "metadata": null},{"id": "10805", "metadata": null},{"id": "10806", "metadata": null},{"id": "10807", "metadata": null},{"id": "10808", "metadata": null},{"id": "10809", "metadata": null},{"id": "10810", "metadata": null},{"id": "10811", "metadata": null},{"id": "10812", "metadata": null},{"id": "10814", "metadata": null},{"id": "10815", "metadata": null},{"id": "10816", "metadata": null},{"id": "10817", "metadata": null},{"id": "10818", "metadata": null},{"id": "10820", "metadata": null},{"id": "10821", "metadata": null},{"id": "10822", "metadata": null},{"id": "10823", "metadata": null},{"id": "10824", "metadata": null},{"id": "10825", "metadata": null},{"id": "10826", "metadata": null},{"id": "10828", "metadata": null},{"id": "10831", "metadata": null},{"id": "10832", "metadata": null},{"id": "10833", "metadata": null},{"id": "10834", "metadata": null},{"id": "10835", "metadata": null},{"id": "10836", "metadata": null},{"id": "10837", "metadata": null},{"id": "10838", "metadata": null},{"id": "10839", "metadata": null},{"id": "10840", "metadata": null},{"id": "10841", "metadata": null},{"id": "10842", "metadata": null},{"id": "10843", "metadata": null},{"id": "10844", "metadata": null},{"id": "10845", "metadata": null},{"id": "10846", "metadata": null},{"id": "10847", "metadata": null},{"id": "10848", "metadata": null},{"id": "10849", "metadata": null},{"id": "10850", "metadata": null},{"id": "10851", "metadata": null},{"id": "10852", "metadata": null},{"id": "10853", "metadata": null},{"id": "10854", "metadata": null},{"id": "10855", "metadata": null},{"id": "10856", "metadata": null},{"id": "10857", "metadata": null},{"id": "10859", "metadata": null},{"id": "10860", "metadata": null},{"id": "10861", "metadata": null},{"id": "10862", "metadata": null},{"id": "10864", "metadata": null},{"id": "10865", "metadata": null},{"id": "10866", "metadata": null},{"id": "10867", "metadata": null},{"id": "10868", "metadata": null},{"id": "10869", "metadata": null},{"id": "10870", "metadata": null},{"id": "10871", "metadata": null},{"id": "10872", "metadata": null},{"id": "10873", "metadata": null},{"id": "10874", "metadata": null},{"id": "10875", "metadata": null},{"id": "10876", "metadata": null},{"id": "10877", "metadata": null},{"id": "10878", "metadata": null},{"id": "10879", "metadata": null},{"id": "10880", "metadata": null},{"id": "10881", "metadata": null},{"id": "10882", "metadata": null},{"id": "10883", "metadata": null},{"id": "10884", "metadata": null},{"id": "10885", "metadata": null},{"id": "10886", "metadata": null},{"id": "10887", "metadata": null},{"id": "10888", "metadata": null},{"id": "10889", "metadata": null},{"id": "10890", "metadata": null},{"id": "10891", "metadata": null},{"id": "10892", "metadata": null},{"id": "10893", "metadata": null},{"id": "10894", "metadata": null},{"id": "10895", "metadata": null},{"id": "10896", "metadata": null},{"id": "10897", "metadata": null},{"id": "10898", "metadata": null},{"id": "10899", "metadata": null},{"id": "10900", "metadata": null},{"id": "10902", "metadata": null},{"id": "10903", "metadata": null},{"id": "10904", "metadata": null},{"id": "10905", "metadata": null},{"id": "10906", "metadata": null},{"id": "10907", "metadata": null},{"id": "10908", "metadata": null},{"id": "10909", "metadata": null},{"id": "10910", "metadata": null},{"id": "10911", "metadata": null},{"id": "10913", "metadata": null},{"id": "10915", "metadata": null},{"id": "10916", "metadata": null},{"id": "10917", "metadata": null},{"id": "10918", "metadata": null},{"id": "10919", "metadata": null},{"id": "10920", "metadata": null},{"id": "10921", "metadata": null},{"id": "10922", "metadata": null},{"id": "10923", "metadata": null},{"id": "10924", "metadata": null},{"id": "10925", "metadata": null},{"id": "10926", "metadata": null},{"id": "10927", "metadata": null},{"id": "10928", "metadata": null},{"id": "10929", "metadata": null},{"id": "10930", "metadata": null},{"id": "10931", "metadata": null},{"id": "10932", "metadata": null},{"id": "10933", "metadata": null},{"id": "10934", "metadata": null},{"id": "10935", "metadata": null},{"id": "10936", "metadata": null},{"id": "10937", "metadata": null},{"id": "10938", "metadata": null},{"id": "10939", "metadata": null},{"id": "10940", "metadata": null},{"id": "10941", "metadata": null},{"id": "10942", "metadata": null},{"id": "10943", "metadata": null},{"id": "10944", "metadata": null},{"id": "10945", "metadata": null},{"id": "10946", "metadata": null},{"id": "10948", "metadata": null},{"id": "10949", "metadata": null},{"id": "10950", "metadata": null},{"id": "10951", "metadata": null},{"id": "10952", "metadata": null},{"id": "10953", "metadata": null},{"id": "10954", "metadata": null},{"id": "10955", "metadata": null},{"id": "10956", "metadata": null},{"id": "10957", "metadata": null},{"id": "10958", "metadata": null},{"id": "10959", "metadata": null},{"id": "10960", "metadata": null},{"id": "10961", "metadata": null},{"id": "10962", "metadata": null},{"id": "10963", "metadata": null},{"id": "10964", "metadata": null},{"id": "10965", "metadata": null},{"id": "10966", "metadata": null},{"id": "10967", "metadata": null},{"id": "10968", "metadata": null},{"id": "10969", "metadata": null},{"id": "10970", "metadata": null},{"id": "10971", "metadata": null},{"id": "10972", "metadata": null},{"id": "10973", "metadata": null},{"id": "10974", "metadata": null},{"id": "10976", "metadata": null},{"id": "10977", "metadata": null},{"id": "10978", "metadata": null},{"id": "10979", "metadata": null},{"id": "10980", "metadata": null},{"id": "10981", "metadata": null},{"id": "10982", "metadata": null},{"id": "10983", "metadata": null},{"id": "10984", "metadata": null},{"id": "10985", "metadata": null},{"id": "10986", "metadata": null},{"id": "10987", "metadata": null},{"id": "10989", "metadata": null},{"id": "10990", "metadata": null},{"id": "10991", "metadata": null},{"id": "10992", "metadata": null},{"id": "10993", "metadata": null},{"id": "10994", "metadata": null},{"id": "10995", "metadata": null},{"id": "10996", "metadata": null},{"id": "10997", "metadata": null},{"id": "10998", "metadata": null},{"id": "10999", "metadata": null},{"id": "11000", "metadata": null},{"id": "11001", "metadata": null},{"id": "11002", "metadata": null},{"id": "11003", "metadata": null},{"id": "11004", "metadata": null},{"id": "11005", "metadata": null},{"id": "11006", "metadata": null},{"id": "11007", "metadata": null},{"id": "11008", "metadata": null},{"id": "11009", "metadata": null},{"id": "11010", "metadata": null},{"id": "11011", "metadata": null},{"id": "11012", "metadata": null},{"id": "11013", "metadata": null},{"id": "11014", "metadata": null},{"id": "11015", "metadata": null},{"id": "11016", "metadata": null},{"id": "11017", "metadata": null},{"id": "11018", "metadata": null},{"id": "11019", "metadata": null},{"id": "11020", "metadata": null},{"id": "11021", "metadata": null},{"id": "11022", "metadata": null},{"id": "11023", "metadata": null},{"id": "11024", "metadata": null},{"id": "11025", "metadata": null},{"id": "11026", "metadata": null},{"id": "11027", "metadata": null},{"id": "11028", "metadata": null},{"id": "11029", "metadata": null},{"id": "11030", "metadata": null},{"id": "11032", "metadata": null},{"id": "11033", "metadata": null},{"id": "11034", "metadata": null},{"id": "11035", "metadata": null},{"id": "11036", "metadata": null},{"id": "11037", "metadata": null},{"id": "11038", "metadata": null},{"id": "11039", "metadata": null},{"id": "11040", "metadata": null},{"id": "11041", "metadata": null},{"id": "11042", "metadata": null},{"id": "11043", "metadata": null},{"id": "11044", "metadata": null},{"id": "11045", "metadata": null},{"id": "11046", "metadata": null},{"id": "11047", "metadata": null},{"id": "11048", "metadata": null},{"id": "11049", "metadata": null},{"id": "11050", "metadata": null},{"id": "11052", "metadata": null},{"id": "11053", "metadata": null},{"id": "11054", "metadata": null},{"id": "11055", "metadata": null},{"id": "11056", "metadata": null},{"id": "11058", "metadata": null},{"id": "11059", "metadata": null},{"id": "11060", "metadata": null},{"id": "11061", "metadata": null},{"id": "11063", "metadata": null},{"id": "11064", "metadata": null},{"id": "11065", "metadata": null},{"id": "11066", "metadata": null},{"id": "11067", "metadata": null},{"id": "11068", "metadata": null},{"id": "11069", "metadata": null},{"id": "11070", "metadata": null},{"id": "11071", "metadata": null},{"id": "11072", "metadata": null},{"id": "11073", "metadata": null},{"id": "11074", "metadata": null},{"id": "11075", "metadata": null},{"id": "11076", "metadata": null},{"id": "11077", "metadata": null},{"id": "11078", "metadata": null},{"id": "11079", "metadata": null},{"id": "11080", "metadata": null},{"id": "11081", "metadata": null},{"id": "11082", "metadata": null},{"id": "11083", "metadata": null},{"id": "11084", "metadata": null},{"id": "11086", "metadata": null},{"id": "11087", "metadata": null},{"id": "11088", "metadata": null},{"id": "11089", "metadata": null},{"id": "11090", "metadata": null},{"id": "11091", "metadata": null},{"id": "11092", "metadata": null},{"id": "11093", "metadata": null},{"id": "11094", "metadata": null},{"id": "11095", "metadata": null},{"id": "11096", "metadata": null},{"id": "11097", "metadata": null},{"id": "11098", "metadata": null},{"id": "11099", "metadata": null},{"id": "11100", "metadata": null},{"id": "11101", "metadata": null},{"id": "11102", "metadata": null},{"id": "11103", "metadata": null},{"id": "11104", "metadata": null},{"id": "11106", "metadata": null},{"id": "11107", "metadata": null},{"id": "11108", "metadata": null},{"id": "11109", "metadata": null},{"id": "11110", "metadata": null},{"id": "11111", "metadata": null},{"id": "11112", "metadata": null},{"id": "11113", "metadata": null},{"id": "11114", "metadata": null},{"id": "11115", "metadata": null},{"id": "11116", "metadata": null},{"id": "11117", "metadata": null},{"id": "11118", "metadata": null},{"id": "11119", "metadata": null},{"id": "11120", "metadata": null},{"id": "11121", "metadata": null},{"id": "11122", "metadata": null},{"id": "11123", "metadata": null},{"id": "11124", "metadata": null},{"id": "11126", "metadata": null},{"id": "11127", "metadata": null},{"id": "11128", "metadata": null},{"id": "11129", "metadata": null},{"id": "11130", "metadata": null},{"id": "11131", "metadata": null},{"id": "11132", "metadata": null},{"id": "11133", "metadata": null},{"id": "11134", "metadata": null},{"id": "11135", "metadata": null},{"id": "11137", "metadata": null},{"id": "11138", "metadata": null},{"id": "11139", "metadata": null},{"id": "11140", "metadata": null},{"id": "11141", "metadata": null},{"id": "11142", "metadata": null},{"id": "11143", "metadata": null},{"id": "11144", "metadata": null},{"id": "11145", "metadata": null},{"id": "11146", "metadata": null},{"id": "11147", "metadata": null},{"id": "11148", "metadata": null},{"id": "11149", "metadata": null},{"id": "11151", "metadata": null},{"id": "11152", "metadata": null},{"id": "11153", "metadata": null},{"id": "11154", "metadata": null},{"id": "11155", "metadata": null},{"id": "11156", "metadata": null},{"id": "11157", "metadata": null},{"id": "11159", "metadata": null},{"id": "11162", "metadata": null},{"id": "11164", "metadata": null},{"id": "11165", "metadata": null},{"id": "11166", "metadata": null},{"id": "11167", "metadata": null},{"id": "11168", "metadata": null},{"id": "11169", "metadata": null},{"id": "11170", "metadata": null},{"id": "11171", "metadata": null},{"id": "11172", "metadata": null},{"id": "11173", "metadata": null},{"id": "11174", "metadata": null},{"id": "11175", "metadata": null},{"id": "11176", "metadata": null},{"id": "11177", "metadata": null},{"id": "11178", "metadata": null},{"id": "11179", "metadata": null},{"id": "11180", "metadata": null},{"id": "11181", "metadata": null},{"id": "11182", "metadata": null},{"id": "11184", "metadata": null},{"id": "11185", "metadata": null},{"id": "11186", "metadata": null},{"id": "11187", "metadata": null},{"id": "11188", "metadata": null},{"id": "11189", "metadata": null},{"id": "11190", "metadata": null},{"id": "11191", "metadata": null},{"id": "11192", "metadata": null},{"id": "11193", "metadata": null},{"id": "11195", "metadata": null},{"id": "11196", "metadata": null},{"id": "11197", "metadata": null},{"id": "11198", "metadata": null},{"id": "11199", "metadata": null},{"id": "11200", "metadata": null},{"id": "11201", "metadata": null},{"id": "11202", "metadata": null},{"id": "11204", "metadata": null},{"id": "11205", "metadata": null},{"id": "11206", "metadata": null},{"id": "11207", "metadata": null},{"id": "11208", "metadata": null},{"id": "11209", "metadata": null},{"id": "11210", "metadata": null},{"id": "11211", "metadata": null},{"id": "11212", "metadata": null},{"id": "11213", "metadata": null},{"id": "11214", "metadata": null},{"id": "11215", "metadata": null},{"id": "11216", "metadata": null},{"id": "11217", "metadata": null},{"id": "11218", "metadata": null},{"id": "11219", "metadata": null},{"id": "11220", "metadata": null},{"id": "11221", "metadata": null},{"id": "11222", "metadata": null},{"id": "11223", "metadata": null},{"id": "11224", "metadata": null},{"id": "11225", "metadata": null},{"id": "11226", "metadata": null},{"id": "11227", "metadata": null},{"id": "11228", "metadata": null},{"id": "11229", "metadata": null},{"id": "11230", "metadata": null},{"id": "11231", "metadata": null},{"id": "11232", "metadata": null},{"id": "11233", "metadata": null},{"id": "11234", "metadata": null},{"id": "11235", "metadata": null},{"id": "11236", "metadata": null},{"id": "11237", "metadata": null},{"id": "11238", "metadata": null},{"id": "11239", "metadata": null},{"id": "11240", "metadata": null},{"id": "11241", "metadata": null},{"id": "11242", "metadata": null},{"id": "11243", "metadata": null},{"id": "11244", "metadata": null},{"id": "11245", "metadata": null},{"id": "11246", "metadata": null},{"id": "11248", "metadata": null},{"id": "11249", "metadata": null},{"id": "11250", "metadata": null},{"id": "11251", "metadata": null},{"id": "11252", "metadata": null},{"id": "11253", "metadata": null},{"id": "11254", "metadata": null},{"id": "11255", "metadata": null},{"id": "11256", "metadata": null},{"id": "11257", "metadata": null},{"id": "11258", "metadata": null},{"id": "11259", "metadata": null},{"id": "11260", "metadata": null},{"id": "11261", "metadata": null},{"id": "11262", "metadata": null},{"id": "11263", "metadata": null},{"id": "11264", "metadata": null},{"id": "11265", "metadata": null},{"id": "11266", "metadata": null},{"id": "11268", "metadata": null},{"id": "11269", "metadata": null},{"id": "11270", "metadata": null},{"id": "11271", "metadata": null},{"id": "11272", "metadata": null},{"id": "11273", "metadata": null},{"id": "11274", "metadata": null},{"id": "11275", "metadata": null},{"id": "11276", "metadata": null},{"id": "11277", "metadata": null},{"id": "11278", "metadata": null},{"id": "11279", "metadata": null},{"id": "11280", "metadata": null},{"id": "11281", "metadata": null},{"id": "11282", "metadata": null},{"id": "11283", "metadata": null},{"id": "11284", "metadata": null},{"id": "11285", "metadata": null},{"id": "11286", "metadata": null},{"id": "11288", "metadata": null},{"id": "11289", "metadata": null},{"id": "11290", "metadata": null},{"id": "11291", "metadata": null},{"id": "11292", "metadata": null},{"id": "11293", "metadata": null},{"id": "11294", "metadata": null},{"id": "11295", "metadata": null},{"id": "11296", "metadata": null},{"id": "11297", "metadata": null},{"id": "11298", "metadata": null},{"id": "11299", "metadata": null},{"id": "11300", "metadata": null},{"id": "11301", "metadata": null},{"id": "11302", "metadata": null},{"id": "11303", "metadata": null},{"id": "11304", "metadata": null},{"id": "11305", "metadata": null},{"id": "11306", "metadata": null},{"id": "11307", "metadata": null},{"id": "11308", "metadata": null},{"id": "11309", "metadata": null},{"id": "11310", "metadata": null},{"id": "11311", "metadata": null},{"id": "11312", "metadata": null},{"id": "11313", "metadata": null},{"id": "11315", "metadata": null},{"id": "11316", "metadata": null},{"id": "11317", "metadata": null},{"id": "11318", "metadata": null},{"id": "11319", "metadata": null},{"id": "11320", "metadata": null},{"id": "11321", "metadata": null},{"id": "11322", "metadata": null},{"id": "11323", "metadata": null},{"id": "11324", "metadata": null},{"id": "11325", "metadata": null},{"id": "11326", "metadata": null},{"id": "11327", "metadata": null},{"id": "11328", "metadata": null},{"id": "11329", "metadata": null},{"id": "11330", "metadata": null},{"id": "11331", "metadata": null},{"id": "11332", "metadata": null},{"id": "11333", "metadata": null},{"id": "11334", "metadata": null},{"id": "11335", "metadata": null},{"id": "11336", "metadata": null},{"id": "11337", "metadata": null},{"id": "11338", "metadata": null},{"id": "11339", "metadata": null},{"id": "11340", "metadata": null},{"id": "11341", "metadata": null},{"id": "11342", "metadata": null},{"id": "11343", "metadata": null},{"id": "11344", "metadata": null},{"id": "11345", "metadata": null},{"id": "11346", "metadata": null},{"id": "11348", "metadata": null},{"id": "11349", "metadata": null},{"id": "11350", "metadata": null},{"id": "11351", "metadata": null},{"id": "11352", "metadata": null},{"id": "11353", "metadata": null},{"id": "11354", "metadata": null},{"id": "11355", "metadata": null},{"id": "11356", "metadata": null},{"id": "11357", "metadata": null},{"id": "11358", "metadata": null},{"id": "11359", "metadata": null},{"id": "11360", "metadata": null},{"id": "11361", "metadata": null},{"id": "11362", "metadata": null},{"id": "11363", "metadata": null},{"id": "11364", "metadata": null},{"id": "11365", "metadata": null},{"id": "11366", "metadata": null},{"id": "11367", "metadata": null},{"id": "11368", "metadata": null},{"id": "11369", "metadata": null},{"id": "11370", "metadata": null},{"id": "11371", "metadata": null},{"id": "11372", "metadata": null},{"id": "11373", "metadata": null},{"id": "11374", "metadata": null},{"id": "11375", "metadata": null},{"id": "11376", "metadata": null},{"id": "11377", "metadata": null},{"id": "11378", "metadata": null},{"id": "11379", "metadata": null},{"id": "11380", "metadata": null},{"id": "11381", "metadata": null},{"id": "11382", "metadata": null},{"id": "11383", "metadata": null},{"id": "11384", "metadata": null},{"id": "11385", "metadata": null},{"id": "11386", "metadata": null},{"id": "11387", "metadata": null},{"id": "11388", "metadata": null},{"id": "11389", "metadata": null},{"id": "11390", "metadata": null},{"id": "11391", "metadata": null},{"id": "11392", "metadata": null},{"id": "11393", "metadata": null},{"id": "11394", "metadata": null},{"id": "11395", "metadata": null},{"id": "11396", "metadata": null},{"id": "11397", "metadata": null},{"id": "11398", "metadata": null},{"id": "11399", "metadata": null},{"id": "11401", "metadata": null},{"id": "11402", "metadata": null},{"id": "11403", "metadata": null},{"id": "11404", "metadata": null},{"id": "11405", "metadata": null},{"id": "11406", "metadata": null},{"id": "11407", "metadata": null},{"id": "11408", "metadata": null},{"id": "11409", "metadata": null},{"id": "11410", "metadata": null},{"id": "11411", "metadata": null},{"id": "11412", "metadata": null},{"id": "11413", "metadata": null},{"id": "11414", "metadata": null},{"id": "11415", "metadata": null},{"id": "11416", "metadata": null},{"id": "11417", "metadata": null},{"id": "11419", "metadata": null},{"id": "11420", "metadata": null},{"id": "11421", "metadata": null},{"id": "11422", "metadata": null},{"id": "11423", "metadata": null},{"id": "11424", "metadata": null},{"id": "11425", "metadata": null},{"id": "11426", "metadata": null},{"id": "11427", "metadata": null},{"id": "11428", "metadata": null},{"id": "11429", "metadata": null},{"id": "11430", "metadata": null},{"id": "11431", "metadata": null},{"id": "11432", "metadata": null},{"id": "11433", "metadata": null},{"id": "11434", "metadata": null},{"id": "11435", "metadata": null},{"id": "11436", "metadata": null},{"id": "11437", "metadata": null},{"id": "11438", "metadata": null},{"id": "11439", "metadata": null},{"id": "11440", "metadata": null},{"id": "11441", "metadata": null},{"id": "11442", "metadata": null},{"id": "11443", "metadata": null},{"id": "11446", "metadata": null},{"id": "11448", "metadata": null},{"id": "11449", "metadata": null},{"id": "11450", "metadata": null},{"id": "11451", "metadata": null},{"id": "11452", "metadata": null},{"id": "11453", "metadata": null},{"id": "11454", "metadata": null},{"id": "11455", "metadata": null},{"id": "11456", "metadata": null},{"id": "11457", "metadata": null},{"id": "11458", "metadata": null},{"id": "11459", "metadata": null},{"id": "11460", "metadata": null},{"id": "11461", "metadata": null},{"id": "11462", "metadata": null},{"id": "11463", "metadata": null},{"id": "11464", "metadata": null},{"id": "11465", "metadata": null},{"id": "11466", "metadata": null},{"id": "11467", "metadata": null},{"id": "11468", "metadata": null},{"id": "11469", "metadata": null},{"id": "11470", "metadata": null},{"id": "11471", "metadata": null},{"id": "11472", "metadata": null},{"id": "11473", "metadata": null},{"id": "11474", "metadata": null},{"id": "11475", "metadata": null},{"id": "11476", "metadata": null},{"id": "11477", "metadata": null},{"id": "11478", "metadata": null},{"id": "11479", "metadata": null},{"id": "11480", "metadata": null},{"id": "11481", "metadata": null},{"id": "11482", "metadata": null},{"id": "11483", "metadata": null},{"id": "11484", "metadata": null},{"id": "11485", "metadata": null},{"id": "11486", "metadata": null},{"id": "11487", "metadata": null},{"id": "11488", "metadata": null},{"id": "11489", "metadata": null},{"id": "11490", "metadata": null},{"id": "11491", "metadata": null},{"id": "11492", "metadata": null},{"id": "11493", "metadata": null},{"id": "11494", "metadata": null},{"id": "11495", "metadata": null},{"id": "11496", "metadata": null},{"id": "11497", "metadata": null},{"id": "11498", "metadata": null},{"id": "11499", "metadata": null},{"id": "11500", "metadata": null},{"id": "11501", "metadata": null},{"id": "11502", "metadata": null},{"id": "11503", "metadata": null},{"id": "11504", "metadata": null},{"id": "11505", "metadata": null},{"id": "11506", "metadata": null},{"id": "11507", "metadata": null},{"id": "11508", "metadata": null},{"id": "11509", "metadata": null},{"id": "11511", "metadata": null},{"id": "11512", "metadata": null},{"id": "11513", "metadata": null},{"id": "11514", "metadata": null},{"id": "11515", "metadata": null},{"id": "11516", "metadata": null},{"id": "11517", "metadata": null},{"id": "11518", "metadata": null},{"id": "11519", "metadata": null},{"id": "11520", "metadata": null},{"id": "11521", "metadata": null},{"id": "11522", "metadata": null},{"id": "11523", "metadata": null},{"id": "11524", "metadata": null},{"id": "11525", "metadata": null},{"id": "11526", "metadata": null},{"id": "11527", "metadata": null},{"id": "11528", "metadata": null},{"id": "11529", "metadata": null},{"id": "11530", "metadata": null},{"id": "11531", "metadata": null},{"id": "11532", "metadata": null},{"id": "11533", "metadata": null},{"id": "11534", "metadata": null},{"id": "11535", "metadata": null},{"id": "11538", "metadata": null},{"id": "11539", "metadata": null},{"id": "11540", "metadata": null},{"id": "11542", "metadata": null},{"id": "11543", "metadata": null},{"id": "11544", "metadata": null},{"id": "11546", "metadata": null},{"id": "11547", "metadata": null},{"id": "11548", "metadata": null},{"id": "11549", "metadata": null},{"id": "11550", "metadata": null},{"id": "11551", "metadata": null},{"id": "11552", "metadata": null},{"id": "11553", "metadata": null},{"id": "11554", "metadata": null},{"id": "11555", "metadata": null},{"id": "11556", "metadata": null},{"id": "11557", "metadata": null},{"id": "11558", "metadata": null},{"id": "11559", "metadata": null},{"id": "11560", "metadata": null},{"id": "11561", "metadata": null},{"id": "11562", "metadata": null},{"id": "11563", "metadata": null},{"id": "11564", "metadata": null},{"id": "11565", "metadata": null},{"id": "11566", "metadata": null},{"id": "11567", "metadata": null},{"id": "11568", "metadata": null},{"id": "11569", "metadata": null},{"id": "11570", "metadata": null},{"id": "11571", "metadata": null},{"id": "11572", "metadata": null},{"id": "11573", "metadata": null},{"id": "11574", "metadata": null},{"id": "11575", "metadata": null},{"id": "11576", "metadata": null},{"id": "11577", "metadata": null},{"id": "11578", "metadata": null},{"id": "11579", "metadata": null},{"id": "11580", "metadata": null},{"id": "11581", "metadata": null},{"id": "11582", "metadata": null},{"id": "11583", "metadata": null},{"id": "11584", "metadata": null},{"id": "11586", "metadata": null},{"id": "11587", "metadata": null},{"id": "11588", "metadata": null},{"id": "11589", "metadata": null},{"id": "11590", "metadata": null},{"id": "11592", "metadata": null},{"id": "11593", "metadata": null},{"id": "11594", "metadata": null},{"id": "11595", "metadata": null},{"id": "11596", "metadata": null},{"id": "11597", "metadata": null},{"id": "11598", "metadata": null},{"id": "11599", "metadata": null},{"id": "11600", "metadata": null},{"id": "11601", "metadata": null},{"id": "11602", "metadata": null},{"id": "11603", "metadata": null},{"id": "11604", "metadata": null},{"id": "11605", "metadata": null},{"id": "11606", "metadata": null},{"id": "11607", "metadata": null},{"id": "11608", "metadata": null},{"id": "11611", "metadata": null},{"id": "11612", "metadata": null},{"id": "11613", "metadata": null},{"id": "11614", "metadata": null},{"id": "11615", "metadata": null},{"id": "11616", "metadata": null},{"id": "11617", "metadata": null},{"id": "11618", "metadata": null},{"id": "11619", "metadata": null},{"id": "11620", "metadata": null},{"id": "11621", "metadata": null},{"id": "11622", "metadata": null},{"id": "11624", "metadata": null},{"id": "11625", "metadata": null},{"id": "11626", "metadata": null},{"id": "11627", "metadata": null},{"id": "11628", "metadata": null},{"id": "11629", "metadata": null},{"id": "11630", "metadata": null},{"id": "11631", "metadata": null},{"id": "11632", "metadata": null},{"id": "11633", "metadata": null},{"id": "11634", "metadata": null},{"id": "11635", "metadata": null},{"id": "11636", "metadata": null},{"id": "11637", "metadata": null},{"id": "11639", "metadata": null},{"id": "11640", "metadata": null},{"id": "11641", "metadata": null},{"id": "11642", "metadata": null},{"id": "11643", "metadata": null},{"id": "11644", "metadata": null},{"id": "11646", "metadata": null},{"id": "11647", "metadata": null},{"id": "11648", "metadata": null},{"id": "11650", "metadata": null},{"id": "11651", "metadata": null},{"id": "11652", "metadata": null},{"id": "11653", "metadata": null},{"id": "11654", "metadata": null},{"id": "11655", "metadata": null},{"id": "11656", "metadata": null},{"id": "11657", "metadata": null},{"id": "11658", "metadata": null},{"id": "11659", "metadata": null},{"id": "11660", "metadata": null},{"id": "11661", "metadata": null},{"id": "11662", "metadata": null},{"id": "11663", "metadata": null},{"id": "11664", "metadata": null},{"id": "11665", "metadata": null},{"id": "11666", "metadata": null},{"id": "11667", "metadata": null},{"id": "11668", "metadata": null},{"id": "11669", "metadata": null},{"id": "11670", "metadata": null},{"id": "11671", "metadata": null},{"id": "11672", "metadata": null},{"id": "11673", "metadata": null},{"id": "11674", "metadata": null},{"id": "11675", "metadata": null},{"id": "11676", "metadata": null},{"id": "11677", "metadata": null},{"id": "11678", "metadata": null},{"id": "11680", "metadata": null},{"id": "11682", "metadata": null},{"id": "11683", "metadata": null},{"id": "11684", "metadata": null},{"id": "11685", "metadata": null},{"id": "11687", "metadata": null},{"id": "11688", "metadata": null},{"id": "11689", "metadata": null},{"id": "11690", "metadata": null},{"id": "11691", "metadata": null},{"id": "11692", "metadata": null},{"id": "11693", "metadata": null},{"id": "11694", "metadata": null},{"id": "11695", "metadata": null},{"id": "11696", "metadata": null},{"id": "11697", "metadata": null},{"id": "11698", "metadata": null},{"id": "11700", "metadata": null},{"id": "11701", "metadata": null},{"id": "11702", "metadata": null},{"id": "11703", "metadata": null},{"id": "11704", "metadata": null},{"id": "11705", "metadata": null},{"id": "11706", "metadata": null},{"id": "11708", "metadata": null},{"id": "11709", "metadata": null},{"id": "11710", "metadata": null},{"id": "11711", "metadata": null},{"id": "11712", "metadata": null},{"id": "11713", "metadata": null},{"id": "11714", "metadata": null},{"id": "11715", "metadata": null},{"id": "11717", "metadata": null},{"id": "11718", "metadata": null},{"id": "11719", "metadata": null},{"id": "11720", "metadata": null},{"id": "11721", "metadata": null},{"id": "11722", "metadata": null},{"id": "11725", "metadata": null},{"id": "11726", "metadata": null},{"id": "11727", "metadata": null},{"id": "11728", "metadata": null},{"id": "11729", "metadata": null},{"id": "11730", "metadata": null},{"id": "11731", "metadata": null},{"id": "11732", "metadata": null},{"id": "11733", "metadata": null},{"id": "11734", "metadata": null},{"id": "11735", "metadata": null},{"id": "11736", "metadata": null},{"id": "11737", "metadata": null},{"id": "11738", "metadata": null},{"id": "11739", "metadata": null},{"id": "11740", "metadata": null},{"id": "11741", "metadata": null},{"id": "11742", "metadata": null},{"id": "11743", "metadata": null},{"id": "11744", "metadata": null},{"id": "11745", "metadata": null},{"id": "11746", "metadata": null},{"id": "11747", "metadata": null},{"id": "11748", "metadata": null},{"id": "11749", "metadata": null},{"id": "11750", "metadata": null},{"id": "11751", "metadata": null},{"id": "11752", "metadata": null},{"id": "11753", "metadata": null},{"id": "11754", "metadata": null},{"id": "11755", "metadata": null},{"id": "11756", "metadata": null},{"id": "11757", "metadata": null},{"id": "11758", "metadata": null},{"id": "11759", "metadata": null},{"id": "11760", "metadata": null},{"id": "11761", "metadata": null},{"id": "11762", "metadata": null},{"id": "11763", "metadata": null},{"id": "11764", "metadata": null},{"id": "11766", "metadata": null},{"id": "11767", "metadata": null},{"id": "11769", "metadata": null},{"id": "11770", "metadata": null},{"id": "11771", "metadata": null},{"id": "11772", "metadata": null},{"id": "11773", "metadata": null},{"id": "11774", "metadata": null},{"id": "11775", "metadata": null},{"id": "11776", "metadata": null},{"id": "11777", "metadata": null},{"id": "11778", "metadata": null},{"id": "11779", "metadata": null},{"id": "11780", "metadata": null},{"id": "11781", "metadata": null},{"id": "11782", "metadata": null},{"id": "11783", "metadata": null},{"id": "11784", "metadata": null},{"id": "11786", "metadata": null},{"id": "11787", "metadata": null},{"id": "11788", "metadata": null},{"id": "11789", "metadata": null},{"id": "11790", "metadata": null},{"id": "11791", "metadata": null},{"id": "11792", "metadata": null},{"id": "11793", "metadata": null},{"id": "11795", "metadata": null},{"id": "11796", "metadata": null},{"id": "11797", "metadata": null},{"id": "11798", "metadata": null},{"id": "11799", "metadata": null},{"id": "11800", "metadata": null},{"id": "11802", "metadata": null},{"id": "11803", "metadata": null},{"id": "11804", "metadata": null},{"id": "11805", "metadata": null},{"id": "11807", "metadata": null},{"id": "11808", "metadata": null},{"id": "11809", "metadata": null},{"id": "11810", "metadata": null},{"id": "11811", "metadata": null},{"id": "11812", "metadata": null},{"id": "11813", "metadata": null},{"id": "11814", "metadata": null},{"id": "11815", "metadata": null},{"id": "11816", "metadata": null},{"id": "11817", "metadata": null},{"id": "11818", "metadata": null},{"id": "11819", "metadata": null},{"id": "11820", "metadata": null},{"id": "11821", "metadata": null},{"id": "11822", "metadata": null},{"id": "11823", "metadata": null},{"id": "11824", "metadata": null},{"id": "11825", "metadata": null},{"id": "11826", "metadata": null},{"id": "11827", "metadata": null},{"id": "11828", "metadata": null},{"id": "11829", "metadata": null},{"id": "11830", "metadata": null},{"id": "11831", "metadata": null},{"id": "11832", "metadata": null},{"id": "11833", "metadata": null},{"id": "11834", "metadata": null},{"id": "11835", "metadata": null},{"id": "11836", "metadata": null},{"id": "11837", "metadata": null},{"id": "11838", "metadata": null},{"id": "11839", "metadata": null},{"id": "11840", "metadata": null},{"id": "11841", "metadata": null},{"id": "11842", "metadata": null},{"id": "11843", "metadata": null},{"id": "11844", "metadata": null},{"id": "11845", "metadata": null},{"id": "11846", "metadata": null},{"id": "11847", "metadata": null},{"id": "11848", "metadata": null},{"id": "11849", "metadata": null},{"id": "11850", "metadata": null},{"id": "11852", "metadata": null},{"id": "11853", "metadata": null},{"id": "11854", "metadata": null},{"id": "11855", "metadata": null},{"id": "11856", "metadata": null},{"id": "11857", "metadata": null},{"id": "11858", "metadata": null},{"id": "11859", "metadata": null},{"id": "11860", "metadata": null},{"id": "11861", "metadata": null},{"id": "11862", "metadata": null},{"id": "11863", "metadata": null},{"id": "11864", "metadata": null},{"id": "11865", "metadata": null},{"id": "11866", "metadata": null},{"id": "11867", "metadata": null},{"id": "11868", "metadata": null},{"id": "11869", "metadata": null},{"id": "11870", "metadata": null},{"id": "11871", "metadata": null},{"id": "11872", "metadata": null},{"id": "11873", "metadata": null},{"id": "11874", "metadata": null},{"id": "11875", "metadata": null},{"id": "11876", "metadata": null},{"id": "11878", "metadata": null},{"id": "11879", "metadata": null},{"id": "11880", "metadata": null},{"id": "11881", "metadata": null},{"id": "11882", "metadata": null},{"id": "11884", "metadata": null},{"id": "11885", "metadata": null},{"id": "11886", "metadata": null},{"id": "11887", "metadata": null},{"id": "11888", "metadata": null},{"id": "11889", "metadata": null},{"id": "11890", "metadata": null},{"id": "11891", "metadata": null},{"id": "11892", "metadata": null},{"id": "11893", "metadata": null},{"id": "11894", "metadata": null},{"id": "11895", "metadata": null},{"id": "11896", "metadata": null},{"id": "11897", "metadata": null},{"id": "11898", "metadata": null},{"id": "11899", "metadata": null},{"id": "11900", "metadata": null},{"id": "11901", "metadata": null},{"id": "11902", "metadata": null},{"id": "11903", "metadata": null},{"id": "11904", "metadata": null},{"id": "11905", "metadata": null},{"id": "11906", "metadata": null},{"id": "11907", "metadata": null},{"id": "11908", "metadata": null},{"id": "11909", "metadata": null},{"id": "11910", "metadata": null},{"id": "11911", "metadata": null},{"id": "11912", "metadata": null},{"id": "11913", "metadata": null},{"id": "11914", "metadata": null},{"id": "11915", "metadata": null},{"id": "11916", "metadata": null},{"id": "11918", "metadata": null},{"id": "11919", "metadata": null},{"id": "11920", "metadata": null},{"id": "11921", "metadata": null},{"id": "11922", "metadata": null},{"id": "11923", "metadata": null},{"id": "11924", "metadata": null},{"id": "11925", "metadata": null},{"id": "11926", "metadata": null},{"id": "11927", "metadata": null},{"id": "11928", "metadata": null},{"id": "11929", "metadata": null},{"id": "11930", "metadata": null},{"id": "11931", "metadata": null},{"id": "11932", "metadata": null},{"id": "11933", "metadata": null},{"id": "11934", "metadata": null},{"id": "11935", "metadata": null},{"id": "11936", "metadata": null},{"id": "11937", "metadata": null},{"id": "11938", "metadata": null},{"id": "11939", "metadata": null},{"id": "11940", "metadata": null},{"id": "11941", "metadata": null},{"id": "11942", "metadata": null},{"id": "11943", "metadata": null},{"id": "11944", "metadata": null},{"id": "11945", "metadata": null},{"id": "11946", "metadata": null},{"id": "11947", "metadata": null},{"id": "11948", "metadata": null},{"id": "11949", "metadata": null},{"id": "11950", "metadata": null},{"id": "11951", "metadata": null},{"id": "11952", "metadata": null},{"id": "11953", "metadata": null},{"id": "11954", "metadata": null},{"id": "11955", "metadata": null},{"id": "11956", "metadata": null},{"id": "11957", "metadata": null},{"id": "11958", "metadata": null},{"id": "11959", "metadata": null},{"id": "11960", "metadata": null},{"id": "11962", "metadata": null},{"id": "11963", "metadata": null},{"id": "11965", "metadata": null},{"id": "11966", "metadata": null},{"id": "11967", "metadata": null},{"id": "11968", "metadata": null},{"id": "11969", "metadata": null},{"id": "11970", "metadata": null},{"id": "11971", "metadata": null},{"id": "11973", "metadata": null},{"id": "11974", "metadata": null},{"id": "11975", "metadata": null},{"id": "11977", "metadata": null},{"id": "11978", "metadata": null},{"id": "11979", "metadata": null},{"id": "11980", "metadata": null},{"id": "11981", "metadata": null},{"id": "11982", "metadata": null},{"id": "11983", "metadata": null},{"id": "11984", "metadata": null},{"id": "11985", "metadata": null},{"id": "11986", "metadata": null},{"id": "11987", "metadata": null},{"id": "11988", "metadata": null},{"id": "11989", "metadata": null},{"id": "11990", "metadata": null},{"id": "11991", "metadata": null},{"id": "11992", "metadata": null},{"id": "11993", "metadata": null},{"id": "11995", "metadata": null},{"id": "11996", "metadata": null},{"id": "11997", "metadata": null},{"id": "11998", "metadata": null},{"id": "11999", "metadata": null},{"id": "12000", "metadata": null},{"id": "12001", "metadata": null},{"id": "12002", "metadata": null},{"id": "12003", "metadata": null},{"id": "12004", "metadata": null},{"id": "12005", "metadata": null},{"id": "12006", "metadata": null},{"id": "12007", "metadata": null},{"id": "12008", "metadata": null},{"id": "12009", "metadata": null},{"id": "12011", "metadata": null},{"id": "12012", "metadata": null},{"id": "12013", "metadata": null},{"id": "12014", "metadata": null},{"id": "12015", "metadata": null},{"id": "12016", "metadata": null},{"id": "12017", "metadata": null},{"id": "12018", "metadata": null},{"id": "12019", "metadata": null},{"id": "12020", "metadata": null},{"id": "12021", "metadata": null},{"id": "12023", "metadata": null},{"id": "12024", "metadata": null},{"id": "12025", "metadata": null},{"id": "12026", "metadata": null},{"id": "12027", "metadata": null},{"id": "12028", "metadata": null},{"id": "12029", "metadata": null},{"id": "12030", "metadata": null},{"id": "12031", "metadata": null},{"id": "12032", "metadata": null},{"id": "12033", "metadata": null},{"id": "12034", "metadata": null},{"id": "12036", "metadata": null},{"id": "12037", "metadata": null},{"id": "12038", "metadata": null},{"id": "12039", "metadata": null},{"id": "12040", "metadata": null},{"id": "12041", "metadata": null},{"id": "12042", "metadata": null},{"id": "12043", "metadata": null},{"id": "12044", "metadata": null},{"id": "12045", "metadata": null},{"id": "12046", "metadata": null},{"id": "12047", "metadata": null},{"id": "12048", "metadata": null},{"id": "12049", "metadata": null},{"id": "12050", "metadata": null},{"id": "12051", "metadata": null},{"id": "12052", "metadata": null},{"id": "12053", "metadata": null},{"id": "12055", "metadata": null},{"id": "12056", "metadata": null},{"id": "12057", "metadata": null},{"id": "12058", "metadata": null},{"id": "12059", "metadata": null},{"id": "12060", "metadata": null},{"id": "12061", "metadata": null},{"id": "12062", "metadata": null},{"id": "12063", "metadata": null},{"id": "12064", "metadata": null},{"id": "12065", "metadata": null},{"id": "12067", "metadata": null},{"id": "12068", "metadata": null},{"id": "12069", "metadata": null},{"id": "12070", "metadata": null},{"id": "12073", "metadata": null},{"id": "12074", "metadata": null},{"id": "12075", "metadata": null},{"id": "12076", "metadata": null},{"id": "12077", "metadata": null},{"id": "12078", "metadata": null},{"id": "12079", "metadata": null},{"id": "12080", "metadata": null},{"id": "12081", "metadata": null},{"id": "12082", "metadata": null},{"id": "12083", "metadata": null},{"id": "12084", "metadata": null},{"id": "12085", "metadata": null},{"id": "12086", "metadata": null},{"id": "12087", "metadata": null},{"id": "12089", "metadata": null},{"id": "12090", "metadata": null},{"id": "12091", "metadata": null},{"id": "12092", "metadata": null},{"id": "12093", "metadata": null},{"id": "12094", "metadata": null},{"id": "12095", "metadata": null},{"id": "12096", "metadata": null},{"id": "12097", "metadata": null},{"id": "12098", "metadata": null},{"id": "12099", "metadata": null},{"id": "12100", "metadata": null},{"id": "12101", "metadata": null},{"id": "12102", "metadata": null},{"id": "12103", "metadata": null},{"id": "12104", "metadata": null},{"id": "12105", "metadata": null},{"id": "12107", "metadata": null},{"id": "12108", "metadata": null},{"id": "12109", "metadata": null},{"id": "12110", "metadata": null},{"id": "12111", "metadata": null},{"id": "12113", "metadata": null},{"id": "12114", "metadata": null},{"id": "12115", "metadata": null},{"id": "12116", "metadata": null},{"id": "12117", "metadata": null},{"id": "12118", "metadata": null},{"id": "12119", "metadata": null},{"id": "12120", "metadata": null},{"id": "12121", "metadata": null},{"id": "12122", "metadata": null},{"id": "12123", "metadata": null},{"id": "12124", "metadata": null},{"id": "12125", "metadata": null},{"id": "12126", "metadata": null},{"id": "12128", "metadata": null},{"id": "12129", "metadata": null},{"id": "12130", "metadata": null},{"id": "12131", "metadata": null},{"id": "12132", "metadata": null},{"id": "12133", "metadata": null},{"id": "12134", "metadata": null},{"id": "12135", "metadata": null},{"id": "12136", "metadata": null},{"id": "12137", "metadata": null},{"id": "12138", "metadata": null},{"id": "12139", "metadata": null},{"id": "12140", "metadata": null},{"id": "12141", "metadata": null},{"id": "12142", "metadata": null},{"id": "12143", "metadata": null},{"id": "12144", "metadata": null},{"id": "12145", "metadata": null},{"id": "12146", "metadata": null},{"id": "12147", "metadata": null},{"id": "12148", "metadata": null},{"id": "12149", "metadata": null},{"id": "12150", "metadata": null},{"id": "12151", "metadata": null},{"id": "12152", "metadata": null},{"id": "12153", "metadata": null},{"id": "12154", "metadata": null},{"id": "12155", "metadata": null},{"id": "12156", "metadata": null},{"id": "12157", "metadata": null},{"id": "12158", "metadata": null},{"id": "12159", "metadata": null},{"id": "12160", "metadata": null},{"id": "12161", "metadata": null},{"id": "12162", "metadata": null},{"id": "12163", "metadata": null},{"id": "12164", "metadata": null},{"id": "12165", "metadata": null},{"id": "12166", "metadata": null},{"id": "12168", "metadata": null},{"id": "12169", "metadata": null},{"id": "12170", "metadata": null},{"id": "12172", "metadata": null},{"id": "12173", "metadata": null},{"id": "12174", "metadata": null},{"id": "12175", "metadata": null},{"id": "12176", "metadata": null},{"id": "12177", "metadata": null},{"id": "12178", "metadata": null},{"id": "12179", "metadata": null},{"id": "12180", "metadata": null},{"id": "12181", "metadata": null},{"id": "12182", "metadata": null},{"id": "12183", "metadata": null},{"id": "12184", "metadata": null},{"id": "12185", "metadata": null},{"id": "12186", "metadata": null},{"id": "12189", "metadata": null},{"id": "12191", "metadata": null},{"id": "12192", "metadata": null},{"id": "12193", "metadata": null},{"id": "12194", "metadata": null},{"id": "12196", "metadata": null},{"id": "12197", "metadata": null},{"id": "12198", "metadata": null},{"id": "12199", "metadata": null},{"id": "12200", "metadata": null},{"id": "12201", "metadata": null},{"id": "12202", "metadata": null},{"id": "12203", "metadata": null},{"id": "12204", "metadata": null},{"id": "12205", "metadata": null},{"id": "12206", "metadata": null},{"id": "12208", "metadata": null},{"id": "12210", "metadata": null},{"id": "12211", "metadata": null},{"id": "12212", "metadata": null},{"id": "12213", "metadata": null},{"id": "12214", "metadata": null},{"id": "12215", "metadata": null},{"id": "12216", "metadata": null},{"id": "12217", "metadata": null},{"id": "12218", "metadata": null},{"id": "12219", "metadata": null},{"id": "12220", "metadata": null},{"id": "12221", "metadata": null},{"id": "12222", "metadata": null},{"id": "12224", "metadata": null},{"id": "12225", "metadata": null},{"id": "12227", "metadata": null},{"id": "12228", "metadata": null},{"id": "12229", "metadata": null},{"id": "12230", "metadata": null},{"id": "12231", "metadata": null},{"id": "12234", "metadata": null},{"id": "12235", "metadata": null},{"id": "12236", "metadata": null},{"id": "12237", "metadata": null},{"id": "12238", "metadata": null},{"id": "12239", "metadata": null},{"id": "12240", "metadata": null},{"id": "12242", "metadata": null},{"id": "12243", "metadata": null},{"id": "12244", "metadata": null},{"id": "12245", "metadata": null},{"id": "12246", "metadata": null},{"id": "12247", "metadata": null},{"id": "12248", "metadata": null},{"id": "12249", "metadata": null},{"id": "12250", "metadata": null},{"id": "12252", "metadata": null},{"id": "12253", "metadata": null},{"id": "12254", "metadata": null},{"id": "12255", "metadata": null},{"id": "12256", "metadata": null},{"id": "12257", "metadata": null},{"id": "12258", "metadata": null},{"id": "12259", "metadata": null},{"id": "12260", "metadata": null},{"id": "12261", "metadata": null},{"id": "12262", "metadata": null},{"id": "12263", "metadata": null},{"id": "12264", "metadata": null},{"id": "12265", "metadata": null},{"id": "12266", "metadata": null},{"id": "12267", "metadata": null},{"id": "12268", "metadata": null},{"id": "12269", "metadata": null},{"id": "12270", "metadata": null},{"id": "12271", "metadata": null},{"id": "12272", "metadata": null},{"id": "12273", "metadata": null},{"id": "12274", "metadata": null},{"id": "12275", "metadata": null},{"id": "12277", "metadata": null},{"id": "12278", "metadata": null},{"id": "12279", "metadata": null},{"id": "12280", "metadata": null},{"id": "12281", "metadata": null},{"id": "12282", "metadata": null},{"id": "12283", "metadata": null},{"id": "12284", "metadata": null},{"id": "12285", "metadata": null},{"id": "12286", "metadata": null},{"id": "12287", "metadata": null},{"id": "12288", "metadata": null},{"id": "12289", "metadata": null},{"id": "12290", "metadata": null},{"id": "12291", "metadata": null},{"id": "12292", "metadata": null},{"id": "12293", "metadata": null},{"id": "12294", "metadata": null},{"id": "12295", "metadata": null},{"id": "12296", "metadata": null},{"id": "12297", "metadata": null},{"id": "12298", "metadata": null},{"id": "12299", "metadata": null},{"id": "12300", "metadata": null},{"id": "12301", "metadata": null},{"id": "12302", "metadata": null},{"id": "12304", "metadata": null},{"id": "12305", "metadata": null},{"id": "12306", "metadata": null},{"id": "12307", "metadata": null},{"id": "12308", "metadata": null},{"id": "12309", "metadata": null},{"id": "12310", "metadata": null},{"id": "12311", "metadata": null},{"id": "12312", "metadata": null},{"id": "12313", "metadata": null},{"id": "12314", "metadata": null},{"id": "12315", "metadata": null},{"id": "12316", "metadata": null},{"id": "12317", "metadata": null},{"id": "12318", "metadata": null},{"id": "12319", "metadata": null},{"id": "12320", "metadata": null},{"id": "12321", "metadata": null},{"id": "12322", "metadata": null},{"id": "12323", "metadata": null},{"id": "12324", "metadata": null},{"id": "12325", "metadata": null},{"id": "12326", "metadata": null},{"id": "12327", "metadata": null},{"id": "12328", "metadata": null},{"id": "12329", "metadata": null},{"id": "12330", "metadata": null},{"id": "12331", "metadata": null},{"id": "12332", "metadata": null},{"id": "12333", "metadata": null},{"id": "12334", "metadata": null},{"id": "12335", "metadata": null},{"id": "12336", "metadata": null},{"id": "12337", "metadata": null},{"id": "12338", "metadata": null},{"id": "12339", "metadata": null},{"id": "12341", "metadata": null},{"id": "12342", "metadata": null},{"id": "12343", "metadata": null},{"id": "12344", "metadata": null},{"id": "12345", "metadata": null},{"id": "12346", "metadata": null},{"id": "12347", "metadata": null},{"id": "12348", "metadata": null},{"id": "12349", "metadata": null},{"id": "12350", "metadata": null},{"id": "12351", "metadata": null},{"id": "12352", "metadata": null},{"id": "12353", "metadata": null},{"id": "12354", "metadata": null},{"id": "12355", "metadata": null},{"id": "12356", "metadata": null},{"id": "12357", "metadata": null},{"id": "12358", "metadata": null},{"id": "12359", "metadata": null},{"id": "12360", "metadata": null},{"id": "12361", "metadata": null},{"id": "12362", "metadata": null},{"id": "12363", "metadata": null},{"id": "12364", "metadata": null},{"id": "12365", "metadata": null},{"id": "12366", "metadata": null},{"id": "12367", "metadata": null},{"id": "12368", "metadata": null},{"id": "12369", "metadata": null},{"id": "12370", "metadata": null},{"id": "12371", "metadata": null},{"id": "12372", "metadata": null},{"id": "12373", "metadata": null},{"id": "12374", "metadata": null},{"id": "12375", "metadata": null},{"id": "12376", "metadata": null},{"id": "12377", "metadata": null},{"id": "12378", "metadata": null},{"id": "12379", "metadata": null},{"id": "12380", "metadata": null},{"id": "12381", "metadata": null},{"id": "12382", "metadata": null},{"id": "12383", "metadata": null},{"id": "12385", "metadata": null},{"id": "12386", "metadata": null},{"id": "12387", "metadata": null},{"id": "12388", "metadata": null},{"id": "12389", "metadata": null},{"id": "12390", "metadata": null},{"id": "12391", "metadata": null},{"id": "12392", "metadata": null},{"id": "12393", "metadata": null},{"id": "12394", "metadata": null},{"id": "12395", "metadata": null},{"id": "12396", "metadata": null},{"id": "12397", "metadata": null},{"id": "12398", "metadata": null},{"id": "12399", "metadata": null},{"id": "12400", "metadata": null},{"id": "12401", "metadata": null},{"id": "12402", "metadata": null},{"id": "12403", "metadata": null},{"id": "12406", "metadata": null},{"id": "12407", "metadata": null},{"id": "12408", "metadata": null},{"id": "12409", "metadata": null},{"id": "12410", "metadata": null},{"id": "12411", "metadata": null},{"id": "12412", "metadata": null},{"id": "12413", "metadata": null},{"id": "12414", "metadata": null},{"id": "12415", "metadata": null},{"id": "12416", "metadata": null},{"id": "12417", "metadata": null},{"id": "12418", "metadata": null},{"id": "12419", "metadata": null},{"id": "12420", "metadata": null},{"id": "12421", "metadata": null},{"id": "12422", "metadata": null},{"id": "12423", "metadata": null},{"id": "12424", "metadata": null},{"id": "12425", "metadata": null},{"id": "12426", "metadata": null},{"id": "12427", "metadata": null},{"id": "12428", "metadata": null},{"id": "12429", "metadata": null},{"id": "12430", "metadata": null},{"id": "12431", "metadata": null},{"id": "12432", "metadata": null},{"id": "12433", "metadata": null},{"id": "12434", "metadata": null},{"id": "12435", "metadata": null},{"id": "12436", "metadata": null},{"id": "12437", "metadata": null},{"id": "12438", "metadata": null},{"id": "12439", "metadata": null},{"id": "12440", "metadata": null},{"id": "12442", "metadata": null},{"id": "12443", "metadata": null},{"id": "12444", "metadata": null},{"id": "12445", "metadata": null},{"id": "12447", "metadata": null},{"id": "12448", "metadata": null},{"id": "12449", "metadata": null},{"id": "12450", "metadata": null},{"id": "12451", "metadata": null},{"id": "12452", "metadata": null},{"id": "12453", "metadata": null},{"id": "12454", "metadata": null},{"id": "12455", "metadata": null},{"id": "12456", "metadata": null},{"id": "12457", "metadata": null},{"id": "12458", "metadata": null},{"id": "12459", "metadata": null},{"id": "12460", "metadata": null},{"id": "12461", "metadata": null},{"id": "12462", "metadata": null},{"id": "12463", "metadata": null},{"id": "12465", "metadata": null},{"id": "12466",
[truncated: 6,034,283 more chars]
